# Supplementary material for: SARS-CoV-2 Seroprevalence and Cross-Variant Antibody Neutralization in Cats, United Kingdom
Source: Emerg Infect Dis. 2023 Jun;29(6):1223–7. doi: 10.3201/eid2906.221755 (PMC10202862; doi:10.3201/eid2906.221755)
Supplement: Appendix 2 — Samples used in study of seropositivity and cross-variant antibody neutralization in cats, United Kingdom. [file 22-1755-Techapp-s2.xlsx]

## Sheet: Sheet1
SAMPLE_ID	SEX	DOB	DATE_SAMPLED	CALCULATED_AGE_(YEARS)	SPECIES	BREED	POSTCODE	DATE_RECEIVED	POSITIVE_ON_FIXED_ASSAY?	DABA_ELISA_RESULT	TITRE?	OVERALL_RESULT	WUHAN_TITRE	ALPHA_TITRE	DELTA_TITRE	OMICRON_TITRE	MAXIMUM_TITRE
1	F	2016-04-27	2020-04-21	3.98333	#N/A	#N/A	LS29	#N/A	no	ND	ND	neg
2	MN	NOT SPECIFIED	2020-04-26	#VALUE!	#N/A	#N/A	FY6	#N/A	no	ND	ND	neg
3	MN	2018-02-01	2020-05-03	2.25556	#N/A	#N/A	OX28	#N/A	no	ND	ND	neg
4	NOT SPECIFIED	NOT SPECIFIED	2020-05-05	#VALUE!	#N/A	#N/A	EH26	#N/A	no	ND	ND	neg
5	FN	2017-04-07	2020-05-05	3.07778	#N/A	#N/A	BD21	#N/A	no	ND	ND	neg
6	NOT SPECIFIED	NOT SPECIFIED	2020-05-06	#VALUE!	#N/A	#N/A	EH26	#N/A	no	ND	ND	neg
7	FN	2013-05-12	2020-05-05	6.98056	#N/A	#N/A	EX5	#N/A	no	ND	ND	neg
8	MN	2019-06-12	2020-05-08	0.905556	#N/A	#N/A	CB8	#N/A	no	ND	ND	neg
9	MN	2019-09-11	2020-05-07	0.655556	#N/A	#N/A	KY1	#N/A	no	ND	ND	neg
10	MN	2005-08-12	2020-05-08	14.7389	#N/A	#N/A	CT4	#N/A	no	ND	ND	neg
11	MN	2009-05-13	2020-05-08	10.9861	#N/A	#N/A	CB8	#N/A	no	ND	ND	neg
12	FN	2012-05-12	2020-05-11	7.99722	#N/A	#N/A	CB8	#N/A	no	ND	ND	neg
13	NOT SPECIFIED	2018-05-14	2020-05-12	1.99444	#N/A	#N/A	CB8	#N/A	no	ND	ND	neg
14	FN	2007-01-13	2020-05-07	13.3167	#N/A	#N/A	AL9	#N/A	yes	pos	yes	pos
15	F	2017-06-01	2020-05-13	2.95	#N/A	#N/A	DH9	#N/A	no	ND	ND	neg
16	M	2017-01-14	2020-05-14	3.33333	#N/A	#N/A	LS15	#N/A	no	ND	ND	neg
17	NOT SPECIFIED	NOT SPECIFIED	2020-05-13	#VALUE!	#N/A	#N/A	FY6	#N/A	no	ND	ND	neg
18	MN	NOT SPECIFIED	2020-05-13	#VALUE!	#N/A	#N/A	CB8	#N/A	no	ND	ND	neg
19	FN	2015-05-15	2020-05-11	4.98889	#N/A	#N/A	LS27	#N/A	no	ND	ND	neg
20	FN	2018-08-25	2020-05-13	1.71667	#N/A	#N/A	N16	#N/A	no	ND	ND	neg
21	F	2019-10-18	2020-05-13	0.569444	#N/A	#N/A	N16	#N/A	no	ND	ND	neg
22	NOT SPECIFIED	2008-08-19	2020-05-15	11.7389	#N/A	#N/A	CB8	#N/A	no	ND	ND	neg
23	MN	2010-07-20	2020-05-16	9.82222	#N/A	#N/A	CB8	#N/A	no	ND	ND	neg
24	F	2006-09-19	2020-05-15	13.6556	#N/A	#N/A	FY6	#N/A	no	ND	ND	neg
25	F	NOT SPECIFIED	2020-05-18	#VALUE!	#N/A	#N/A	FY6	#N/A	no	ND	ND	neg
26	F	NOT SPECIFIED	2020-05-18	#VALUE!	#N/A	#N/A	FY6	#N/A	no	ND	ND	neg
27	MN	2016-12-20	2020-05-19	3.41389	#N/A	#N/A	CB8	#N/A	no	ND	ND	neg
28	NOT SPECIFIED	NOT SPECIFIED	2020-05-20	#VALUE!	#N/A	#N/A	EH26	#N/A	no	ND	ND	neg
29	FN	2017-06-17	2020-05-18	2.91944	#N/A	#N/A	HX1	#N/A	no	ND	ND	neg
30	FN	2015-10-21	2020-05-17	4.57222	#N/A	#N/A	NE5	#N/A	no	ND	ND	neg
31	NOT SPECIFIED	NOT SPECIFIED	2020-05-21	#VALUE!	#N/A	#N/A	EH26	#N/A	no	ND	ND	neg
32	NOT SPECIFIED	2010-05-23	2020-05-18	9.98611	#N/A	#N/A	WD24	#N/A	no	ND	ND	neg
33	FN	2013-05-23	2020-05-21	6.99444	#N/A	#N/A	CH64	#N/A	no	ND	ND	neg
34	MN	NOT SPECIFIED	2020-05-18	#VALUE!	#N/A	#N/A	DN32	#N/A	no	ND	ND	neg
35	MN	2008-09-26	2020-05-21	11.6528	#N/A	#N/A	AL9	#N/A	no	ND	ND	neg
36	NOT SPECIFIED	2019-01-07	2020-05-23	1.37778	#N/A	#N/A	WF17	#N/A	no	ND	ND	neg
37	FN	2018-10-27	2020-05-26	1.58056	#N/A	#N/A	CB8	#N/A	no	ND	ND	neg
38	FN	2019-07-29	2020-05-27	0.827778	#N/A	#N/A	CB8	#N/A	no	ND	ND	neg
39	NOT SPECIFIED	NOT SPECIFIED	2020-05-27	#VALUE!	#N/A	#N/A	EH26	#N/A	no	ND	ND	neg
40	FN	NOT SPECIFIED	2020-05-28	#VALUE!	#N/A	#N/A	CB8	#N/A	no	ND	ND	neg
41	F	2019-11-01	2020-05-31	0.583333	#N/A	#N/A	CV4	#N/A	no	ND	ND	neg
42	MN	2010-09-02	2020-05-31	9.74722	#N/A	#N/A	LE3	#N/A	no	ND	ND	neg
43	MN	2015-08-03	2020-05-30	4.825	#N/A	#N/A	CB8	#N/A	no	ND	ND	neg
44	MN	2018-09-03	2020-05-27	1.73333	#N/A	#N/A	B91	#N/A	no	ND	ND	neg
45	MN	2008-04-06	2020-06-04	12.1611	#N/A	#N/A	CB8	#N/A	no	ND	ND	neg
46	FN	2019-10-06	2020-06-04	0.661111	#N/A	#N/A	CB8	#N/A	no	ND	ND	neg
47	MN	2019-01-05	2020-06-04	1.41389	#N/A	#N/A	CB8	#N/A	no	ND	ND	neg
48	NOT SPECIFIED	NOT SPECIFIED	2020-06-04	#VALUE!	#N/A	#N/A	FY6	#N/A	no	ND	ND	neg
49	NOT SPECIFIED	NOT SPECIFIED	2020-06-04	#VALUE!	#N/A	#N/A	FY6	#N/A	no	ND	ND	neg
50	NOT SPECIFIED	NOT SPECIFIED	2020-06-04	#VALUE!	#N/A	#N/A	EH26	#N/A	no	ND	ND	neg
51	F	2019-06-09	2020-06-03	0.983333	#N/A	#N/A	CO3	#N/A	no	ND	ND	neg
52	NOT SPECIFIED	NOT SPECIFIED	2020-06-07	#VALUE!	#N/A	#N/A	EH26	#N/A	no	ND	ND	neg
53	NOT SPECIFIED	NOT SPECIFIED	2020-06-07	#VALUE!	#N/A	#N/A	FY6	#N/A	no	ND	ND	neg
54	NOT SPECIFIED	NOT SPECIFIED	2020-06-07	#VALUE!	#N/A	#N/A	FY6	#N/A	no	ND	ND	neg
55	NOT SPECIFIED	NOT SPECIFIED	2020-06-07	#VALUE!	#N/A	#N/A	FY6	#N/A	no	ND	ND	neg
56	MN	2004-06-09	2020-06-05	15.9889	#N/A	#N/A	CB8	#N/A	no	ND	ND	neg
57	NOT SPECIFIED	NOT SPECIFIED	2020-06-08	#VALUE!	#N/A	#N/A	FY6	#N/A	no	ND	ND	neg
58	NOT SPECIFIED	NOT SPECIFIED	2020-06-08	#VALUE!	#N/A	#N/A	FY6	#N/A	no	ND	ND	neg
59	NOT SPECIFIED	NOT SPECIFIED	2020-06-08	#VALUE!	#N/A	#N/A	FY6	#N/A	no	ND	ND	neg
60	NOT SPECIFIED	NOT SPECIFIED	2020-06-09	#VALUE!	#N/A	#N/A	FY6	#N/A	no	ND	ND	neg
61	M	2020-02-12	2020-06-09	0.325	#N/A	#N/A	CB8	#N/A	no	ND	ND	neg
62	MN	2005-03-12	2020-06-05	15.2306	#N/A	#N/A	AL9	#N/A	no	ND	ND	neg
63	FN	2011-04-01	2020-06-11	9.19444	#N/A	#N/A	CH64	#N/A	no	ND	ND	neg
64	NOT SPECIFIED	NOT SPECIFIED	2020-06-11	#VALUE!	#N/A	#N/A	EH26	#N/A	no	ND	ND	neg
65	NOT SPECIFIED	NOT SPECIFIED	2020-06-11	#VALUE!	#N/A	#N/A	EH26	#N/A	no	ND	ND	neg
66	NOT SPECIFIED	NOT SPECIFIED	2020-06-14	#VALUE!	#N/A	#N/A	FY6	#N/A	no	ND	ND	neg
67	NOT SPECIFIED	NOT SPECIFIED	2020-06-14	#VALUE!	#N/A	#N/A	EH26	#N/A	no	ND	ND	neg
68	MN	2017-05-17	2020-06-14	3.075	#N/A	#N/A	CB8	#N/A	no	ND	ND	neg
69	MN	2007-03-17	2020-06-14	13.2417	#N/A	#N/A	CB8	#N/A	no	ND	ND	neg
70	MN	2019-07-29	2020-06-10	0.863889	#N/A	#N/A	BN2	#N/A	no	ND	ND	neg
71	MN	2007-06-15	2020-06-14	12.9972	#N/A	#N/A	SN15	#N/A	no	ND	ND	neg
72	F	2018-12-17	2020-06-12	1.48611	#N/A	#N/A	FY6	#N/A	no	ND	ND	neg
73	NOT SPECIFIED	NOT SPECIFIED	2020-06-16	#VALUE!	#N/A	#N/A	FY6	#N/A	no	ND	ND	neg
74	NOT SPECIFIED	NOT SPECIFIED	2020-06-16	#VALUE!	#N/A	#N/A	FY6	#N/A	no	ND	ND	neg
75	MN	2013-06-18	2020-06-16	6.99444	#N/A	#N/A	AL9	#N/A	no	ND	ND	neg
76	F	2019-06-18	2020-06-12	0.983333	#N/A	#N/A	HU17	#N/A	no	ND	ND	neg
77	F	2009-06-18	2020-06-12	10.9833	#N/A	#N/A	HU17	#N/A	no	ND	ND	neg
78	FN	2009-07-01	2020-06-16	10.9583	#N/A	#N/A	IP21	#N/A	no	ND	ND	neg
79	FN	2011-05-20	2020-06-17	9.075	#N/A	#N/A	CB8	#N/A	no	ND	ND	neg
80	MN	2012-06-18	2020-06-17	7.99722	#N/A	#N/A	EX5	#N/A	no	ND	ND	neg
81	NOT SPECIFIED	NOT SPECIFIED	2020-06-18	#VALUE!	#N/A	#N/A	FY6	#N/A	no	ND	ND	neg
82	NOT SPECIFIED	NOT SPECIFIED	2020-06-19	#VALUE!	#N/A	#N/A	EH26	#N/A	no	ND	ND	neg
83	F	NOT SPECIFIED	2020-06-19	#VALUE!	#N/A	#N/A	PR8	#N/A	no	ND	ND	neg
84	M	2019-06-21	2020-06-23	1.00556	#N/A	#N/A	G61	#N/A	no	ND	ND	neg
85	NOT SPECIFIED	NOT SPECIFIED	2020-06-22	#VALUE!	#N/A	#N/A	FY6	#N/A	no	ND	ND	neg
86	NOT SPECIFIED	NOT SPECIFIED	2020-06-22	#VALUE!	#N/A	#N/A	FY6	#N/A	no	ND	ND	neg
87	NOT SPECIFIED	NOT SPECIFIED	2020-06-22	#VALUE!	#N/A	#N/A	FY6	#N/A	no	ND	ND	neg
88	NOT SPECIFIED	NOT SPECIFIED	2020-06-22	#VALUE!	#N/A	#N/A	FY6	#N/A	no	ND	ND	neg
89	F	2016-07-25	2020-06-22	3.90833	#N/A	#N/A	FY6	#N/A	no	ND	ND	neg
90	FN	2014-06-30	2020-06-26	5.98889	#N/A	#N/A	CB8	#N/A	no	ND	ND	neg
91	NOT SPECIFIED	NOT SPECIFIED	2020-06-29	#VALUE!	#N/A	#N/A	FY6	#N/A	no	ND	ND	neg
92	MN	2008-06-30	2020-06-29	11.9972	#N/A	#N/A	CT5	#N/A	no	ND	ND	neg
93	M	2020-03-31	2020-06-26	0.238889	#N/A	#N/A	CB8	#N/A	no	ND	ND	neg
94	MN	2008-08-02	2020-06-29	11.9083	#N/A	#N/A	B91	#N/A	no	ND	ND	neg
95	MN	2017-12-01	2020-07-01	2.58333	#N/A	#N/A	CB8	#N/A	no	ND	ND	neg
96	FN	2019-10-03	2020-06-30	0.741667	#N/A	#N/A	JE2	#N/A	no	ND	ND	neg
97	NOT SPECIFIED	NOT SPECIFIED	2020-07-02	#VALUE!	#N/A	#N/A	EH26	#N/A	no	ND	ND	neg
98	FN	2007-11-03	2020-06-29	12.6556	#N/A	#N/A	SK3	#N/A	no	ND	ND	neg
99	MN	2019-07-04	2020-07-02	0.994444	#N/A	#N/A	CB8	#N/A	no	ND	ND	neg
100	NOT SPECIFIED	NOT SPECIFIED	2020-07-02	#VALUE!	#N/A	#N/A	RG1	#N/A	no	ND	ND	neg
101	MN	2010-08-25	2020-07-02	9.85278	#N/A	#N/A	WA7	#N/A	no	ND	ND	neg
102	MN	2019-05-15	2020-07-01	1.12778	#N/A	#N/A	PO12	#N/A	no	ND	ND	neg
103	NOT SPECIFIED	2013-06-07	2020-07-03	7.07222	#N/A	#N/A	AL9	#N/A	no	ND	ND	neg
104	FN	2019-05-09	2020-07-06	1.15833	#N/A	#N/A	CB8	#N/A	no	ND	ND	neg
105	NOT SPECIFIED	NOT SPECIFIED	2020-07-06	#VALUE!	#N/A	#N/A	EH26	#N/A	no	ND	ND	neg
106	NOT SPECIFIED	NOT SPECIFIED	2020-07-06	#VALUE!	#N/A	#N/A	EH26	#N/A	no	ND	ND	neg
107	NOT SPECIFIED	NOT SPECIFIED	2020-07-06	#VALUE!	#N/A	#N/A	EH26	#N/A	no	ND	ND	neg
108	MN	NOT SPECIFIED	2020-06-30	#VALUE!	#N/A	#N/A	CT16	#N/A	no	ND	ND	neg
109	M	2020-04-24	2020-07-09	0.208333	#N/A	#N/A	DY8	#N/A	no	ND	ND	neg
110	F	2017-02-09	2020-07-09	3.41667	#N/A	#N/A	CB8	#N/A	no	ND	ND	neg
111	MN	2018-06-11	2020-07-09	2.07778	#N/A	#N/A	CB8	#N/A	no	ND	ND	neg
112	M	2014-11-10	2020-07-07	5.65833	#N/A	#N/A	CM2	#N/A	no	ND	ND	neg
113	FN	2018-04-01	2020-07-13	2.28333	CAT	DSH (DOMESTIC SHORTHAIR)	LS15	2020-07-14	no	neg	ND	neg
114	F	2010-11-30	2020-07-14	9.62222	CAT	DLH (DOMESTIC LONGHAIR)	CM23	2020-07-15	no	ND	ND	neg
115	M	2017-09-08	2020-07-14	2.85	CAT	MAINE COON	JE2	2020-07-16	no	ND	ND	neg
116	FN	2018-07-17	2020-07-15	1.99444	CAT	SIAMESE	SG5	2020-07-16	no	ND	ND	neg
117	M	2014-07-18	2020-07-13	5.98611	#N/A	#N/A	RH20	#N/A	no	ND	ND	neg
118	MN	2011-04-18	2020-07-16	9.24444	#N/A	#N/A	CB8	#N/A	no	ND	ND	neg
119	MN	2004-07-17	2020-07-16	15.9972	#N/A	#N/A	EX5	#N/A	no	ND	ND	neg
120	FN	2019-05-23	2020-07-16	1.14722	#N/A	#N/A	NE5	#N/A	no	ND	ND	neg
121	M	2020-04-24	2020-07-20	0.238889	#N/A	#N/A	DH9	#N/A	no	ND	ND	neg
122	M	2020-04-24	2020-07-20	0.238889	#N/A	#N/A	DH9	#N/A	no	ND	ND	neg
123	F	2020-04-24	2020-07-19	0.236111	#N/A	#N/A	DH9	#N/A	no	ND	ND	neg
124	F	2020-04-24	2020-07-20	0.238889	#N/A	#N/A	DH9	#N/A	no	ND	ND	neg
125	F	2020-04-24	2020-07-20	0.238889	#N/A	#N/A	DH9	#N/A	no	ND	ND	neg
126	F	2019-07-22	2020-07-20	0.994444	#N/A	#N/A	CB8	#N/A	no	ND	ND	neg
127	MN	2005-09-21	2020-07-20	14.8306	#N/A	#N/A	CB8	#N/A	no	ND	ND	neg
128	M	2013-06-30	2020-07-18	7.05	CAT	BENGAL	TW13	2020-07-22	no	ND	ND	neg
129	MN	2018-07-23	2020-07-16	1.98056	CAT	SHORTHAIR BRITISH (PED)	EX5	2020-07-22	no	ND	ND	neg
130	MN	2014-07-23	2020-07-20	5.99167	CAT	DSH (DOMESTIC SHORTHAIR)	EX5	2020-07-22	no	neg	ND	neg
131	NOT SPECIFIED	NOT SPECIFIED	2020-07-21	#VALUE!	CAT	NOT SPECIFIED	EH26	2020-07-22	no	ND	ND	neg
132	NOT SPECIFIED	NOT SPECIFIED	2020-07-21	#VALUE!	CAT	NOT SPECIFIED	EH26	2020-07-22	no	ND	ND	neg
133	MN	2007-07-24	2020-07-21	12.9917	CAT	DSH (DOMESTIC SHORTHAIR)	EH9	2020-07-23	no	ND	ND	neg
134	MN	2019-05-25	2020-07-22	1.15833	CAT	DSH (DOMESTIC SHORTHAIR)	CB8	2020-07-23	no	ND	ND	neg
135	NOT SPECIFIED	NOT SPECIFIED	2020-07-22	#VALUE!	CAT	NOT SPECIFIED	FY6	2020-07-23	no	ND	ND	neg
136	M	NOT SPECIFIED	2020-07-21	#VALUE!	CAT	DSH (DOMESTIC SHORTHAIR)	RH20	2020-07-24	no	ND	ND	neg
137	MN	2017-05-26	2020-07-22	3.15556	CAT	DSH (DOMESTIC SHORTHAIR)	ST15	2020-07-24	no	ND	ND	neg
138	FN	2015-07-28	2020-07-24	4.98889	CAT	DLH (DOMESTIC LONGHAIR)	CB8	2020-07-27	no	ND	ND	neg
139	MN	2015-07-28	2020-07-22	4.98333	CAT	DSH (DOMESTIC SHORTHAIR)	PR8	2020-07-27	no	ND	ND	neg
140	FN	2014-03-30	2020-07-27	6.325	CAT	DSH (DOMESTIC SHORTHAIR)	CB8	2020-07-28	no	ND	ND	neg
141	MN	2016-09-30	2020-07-29	3.83056	CAT	MAINE COON	CB8	2020-07-30	no	ND	ND	neg
142	FN	2017-01-30	2020-07-28	3.49444	CAT	DSH (DOMESTIC SHORTHAIR)	CB8	2020-07-30	no	ND	ND	neg
143	MN	2008-12-30	2020-07-27	11.575	CAT	DSH (DOMESTIC SHORTHAIR)	CB3	2020-07-30	no	ND	ND	neg
144	F	2013-08-01	2020-07-30	6.99722	CAT	DSH (DOMESTIC SHORTHAIR)	LS15	2020-07-31	no	ND	ND	neg
145	NOT SPECIFIED	2016-07-31	2020-07-28	3.99444	CAT	DSH (DOMESTIC SHORTHAIR)	WD24	2020-07-31	no	ND	ND	neg
146	MN	2007-08-04	2020-07-31	12.9917	CAT	DSH (DOMESTIC SHORTHAIR)	CB8	2020-08-03	no	ND	ND	neg
147	M	2011-08-05	2020-08-03	8.99444	CAT	DLH (DOMESTIC LONGHAIR)	WD24	2020-08-04	no	ND	ND	neg
148	MN	2009-08-05	2020-08-03	10.9944	CAT	DSH (DOMESTIC SHORTHAIR)	WD24	2020-08-04	no	ND	ND	neg
149	NOT SPECIFIED	2014-08-05	2020-08-03	5.99444	CAT	DSH (DOMESTIC SHORTHAIR)	WD24	2020-08-04	no	ND	ND	neg
150	NOT SPECIFIED	NOT SPECIFIED	2020-08-04	#VALUE!	CAT	NOT SPECIFIED	EH26	2020-08-05	no	ND	ND	neg
151	NOT SPECIFIED	NOT SPECIFIED	2020-08-04	#VALUE!	CAT	NOT SPECIFIED	EH26	2020-08-05	no	ND	ND	neg
152	FN	2014-10-06	2020-08-03	5.825	CAT	DSH (DOMESTIC SHORTHAIR)	EH3	2020-08-05	no	ND	ND	neg
153	FN	2018-03-08	2020-08-05	2.40833	CAT	PERSIAN (LONGHAIR)	N1	2020-08-06	no	ND	ND	neg
154	M	2016-08-06	2020-08-04	3.99444	CAT	DSH (DOMESTIC SHORTHAIR)	N1	2020-08-06	no	ND	ND	neg
155	F	2018-08-07	2020-08-03	1.98889	CAT	SIAMESE	CF31	2020-08-06	no	ND	ND	neg
156	FN	2015-08-07	2020-08-05	4.99444	CAT	DSH (DOMESTIC SHORTHAIR)	IV28	2020-08-06	no	neg	ND	neg
157	MN	2011-09-08	2020-08-06	8.91111	CAT	DSH (DOMESTIC SHORTHAIR)	CB8	2020-08-07	no	ND	ND	neg
158	F	2020-01-08	2020-08-04	0.572222	CAT	BENGAL	HU17	2020-08-07	no	ND	ND	neg
159	NOT SPECIFIED	NOT SPECIFIED	2020-08-06	#VALUE!	CAT	NOT SPECIFIED	EH26	2020-08-07	no	ND	ND	neg
160	FN	2008-08-10	2020-08-09	11.9972	CAT	DLH (DOMESTIC LONGHAIR)	CB8	2020-08-10	no	ND	ND	neg
161	M	2006-11-12	2020-08-08	13.7389	CAT	DSH (DOMESTIC SHORTHAIR)	AB11	2020-08-11	no	ND	ND	neg
162	NOT SPECIFIED	NOT SPECIFIED	2020-08-11	#VALUE!	CAT	NOT SPECIFIED	EH26	2020-08-12	no	ND	ND	neg
163	MN	2019-09-13	2020-08-11	0.911111	CAT	DSH (DOMESTIC SHORTHAIR)	CB8	2020-08-12	no	ND	ND	neg
164	MN	2017-12-13	2020-08-04	2.64167	CAT	DSH (DOMESTIC SHORTHAIR)	AL9	2020-08-12	no	ND	ND	neg
165	MN	2008-10-14	2020-08-12	11.8278	CAT	DSH (DOMESTIC SHORTHAIR)	CB8	2020-08-13	no	ND	ND	neg
166	F	2019-02-14	2020-08-13	1.49722	CAT	BENGAL	CB8	2020-08-14	no	ND	ND	neg
167	NOT SPECIFIED	NOT SPECIFIED	2020-08-13	#VALUE!	CAT	NOT SPECIFIED	EH26	2020-08-14	no	ND	ND	neg
168	F	2018-11-15	2020-08-11	1.73889	CAT	DSH (DOMESTIC SHORTHAIR)	HD8	2020-08-14	no	ND	ND	neg
169	MN	2009-08-18	2020-08-12	10.9833	CAT	DSH (DOMESTIC SHORTHAIR)	CB8	2020-08-17	no	ND	ND	neg
170	MN	2016-08-17	2020-08-12	3.98611	CAT	NOT SPECIFIED	G42	2020-08-17	no	ND	ND	neg
171	M	2019-10-25	2020-08-11	0.794444	CAT	BRITISH BLUE	CB8	2020-08-24	no	ND	ND	neg
172	F	2019-02-25	2020-08-21	1.48889	CAT	BENGAL	PR5	2020-08-25	no	ND	ND	neg
173	F	2017-08-26	2020-08-21	2.98611	CAT	BENGAL	PR5	2020-08-25	no	ND	ND	neg
174	NOT SPECIFIED	2011-08-26	2020-08-24	8.99444	CAT	TONKINESE	WD24	2020-08-25	no	ND	ND	neg
175	FN	2019-09-26	2020-08-24	0.911111	CAT	RAGDOLL	WD24	2020-08-25	no	ND	ND	neg
176	M	2010-08-26	2020-08-24	9.99444	CAT	DSH (DOMESTIC SHORTHAIR)	WD24	2020-08-25	no	ND	ND	neg
177	MN	2011-01-18	2020-08-20	9.58889	CAT	DSH (DOMESTIC SHORTHAIR)	B91	2020-08-25	no	ND	ND	neg
178	M	2016-02-26	2020-08-24	4.49444	CAT	DSH (DOMESTIC SHORTHAIR)	PE29	2020-08-26	no	ND	ND	neg
179	NOT SPECIFIED	NOT SPECIFIED	2020-08-25	#VALUE!	CAT	NOT SPECIFIED	EH26	2020-08-26	no	ND	ND	neg
180	NOT SPECIFIED	NOT SPECIFIED	2020-08-25	#VALUE!	CAT	NOT SPECIFIED	EH26	2020-08-26	no	ND	ND	neg
181	NOT SPECIFIED	NOT SPECIFIED	2020-08-25	#VALUE!	CAT	NOT SPECIFIED	EH26	2020-08-26	no	ND	ND	neg
182	FN	2018-08-28	2020-08-26	1.99444	CAT	SHORTHAIR BRITISH (PED)	EX5	2020-08-27	no	ND	ND	neg
183	MN	2018-04-29	2020-08-26	2.325	CAT	BENGAL	CB8	2020-08-27	no	ND	ND	neg
184	MN	2019-08-28	2020-08-26	0.994444	CAT	SHORTHAIR BRITISH (PED)	CB8	2020-08-27	no	ND	ND	neg
185	MN	2019-02-27	2020-08-26	1.49722	CAT	DSH (DOMESTIC SHORTHAIR)	CB8	2020-08-27	no	ND	ND	neg
186	NOT SPECIFIED	NOT SPECIFIED	2020-08-26	#VALUE!	CAT	NOT SPECIFIED	EH26	2020-08-27	no	ND	ND	neg
187	MN	2011-10-22	2020-08-26	8.84444	CAT	BRITISH SHORT HAIR	CT5	2020-08-27	no	ND	ND	neg
188	MN	2018-07-19	2020-08-26	2.10278	CAT	DSH (DOMESTIC SHORTHAIR)	NP12	2020-08-28	no	ND	ND	neg
189	M	2019-03-03	2020-08-28	1.48611	CAT	SIBERIAN	RH1	2020-08-31	no	ND	ND	neg
190	FN	2019-05-05	2020-08-30	1.31944	#N/A	#N/A	CB8	#N/A	no	ND	ND	neg
191	F	2020-01-01	2020-08-30	0.663889	CAT	SIAMESE	AL9	2020-08-31	no	ND	ND	neg
192	F	2005-09-03	2020-09-01	14.9944	CAT	DLH (DOMESTIC LONGHAIR)	B91	2020-09-02	no	ND	ND	neg
193	NOT SPECIFIED	NOT SPECIFIED	2020-09-01	#VALUE!	CAT	NOT SPECIFIED	EH26	2020-09-02	no	ND	ND	neg
194	M	2012-09-03	2020-09-01	7.99444	CAT	DSH (DOMESTIC SHORTHAIR)	CB8	2020-09-03	no	ND	ND	neg
195	NOT SPECIFIED	NOT SPECIFIED	2020-09-02	#VALUE!	CAT	NOT SPECIFIED	FY6	2020-09-03	no	ND	ND	neg
196	F	2016-09-20	2020-09-02	3.95	CAT	DSH (DOMESTIC SHORTHAIR)	G61	2020-09-03	no	ND	ND	neg
197	FN	2015-09-05	2020-09-03	4.99444	CAT	SPHINX	CB8	2020-09-04	no	ND	ND	neg
198	NOT SPECIFIED	NOT SPECIFIED	2020-09-03	#VALUE!	#N/A	#N/A	EH26	#N/A	no	ND	ND	neg
199	NOT SPECIFIED	NOT SPECIFIED	2020-09-03	#VALUE!	#N/A	#N/A	EH26	#N/A	no	ND	ND	neg
200	NOT SPECIFIED	NOT SPECIFIED	2020-09-03	#VALUE!	#N/A	#N/A	EH26	#N/A	no	ND	ND	neg
201	M	2020-05-06	2020-09-02	0.322222	CAT	DSH (DOMESTIC SHORTHAIR)	CA1	2020-09-04	no	ND	ND	neg
202	NOT SPECIFIED	NOT SPECIFIED	2020-09-04	#VALUE!	#N/A	#N/A	EH26	#N/A	no	ND	ND	neg
203	NOT SPECIFIED	NOT SPECIFIED	2020-09-07	#VALUE!	#N/A	#N/A	EH26	#N/A	no	ND	ND	neg
204	F	2016-01-01	2020-09-04	4.675	#N/A	#N/A	PR5	#N/A	no	ND	ND	neg
205	F	2013-01-01	2020-09-07	7.68333	#N/A	#N/A	PR5	#N/A	no	ND	ND	neg
206	NOT SPECIFIED	NOT SPECIFIED	2020-09-09	#VALUE!	#N/A	#N/A	EH26	#N/A	no	ND	ND	neg
207	MN	2011-09-12	2020-09-10	8.99444	#N/A	#N/A	EX5	#N/A	no	ND	ND	neg
208	MN	2019-12-13	2020-09-10	0.741667	#N/A	#N/A	EX5	#N/A	no	ND	ND	neg
209	MN	2019-09-12	2020-09-10	0.994444	#N/A	#N/A	EX5	#N/A	no	ND	ND	neg
210	MN	2006-05-17	2020-09-13	14.3222	CAT	NOT SPECIFIED	CB8	2020-09-14	no	ND	ND	neg
211	MN	2011-05-13	2020-09-09	9.32222	CAT	DSH (DOMESTIC SHORTHAIR)	WF1	2020-09-14	no	ND	ND	neg
212	M	2008-02-08	2020-09-14	12.6	CAT	DLH (DOMESTIC LONGHAIR)	G61	2020-09-14	no	ND	ND	neg
213	NOT SPECIFIED	NOT SPECIFIED	2020-09-15	#VALUE!	#N/A	#N/A	EH26	#N/A	no	ND	ND	neg
214	F	2010-03-12	2020-09-17	10.5139	CAT	NOT SPECIFIED	G61	2020-09-17	no	ND	ND	neg
215	M	2013-02-21	2020-09-17	7.57222	CAT	DSH (DOMESTIC SHORTHAIR)	G61	2020-09-18	no	ND	ND	neg
216	FN	2020-04-19	2020-09-17	0.411111	CAT	ORIENTAL	CB8	2020-09-18	no	ND	ND	neg
217	M	2013-04-20	2020-09-16	7.40556	#N/A	#N/A	HX6	#N/A	no	ND	ND	neg
218	M	2016-09-21	2020-09-20	3.99722	#N/A	#N/A	PR5	#N/A	no	ND	ND	neg
219	F	2017-09-11	2020-09-18	3.01944	CAT	DSH (DOMESTIC SHORTHAIR)	ST8	2020-09-21	no	ND	ND	neg
220	MN	2004-10-23	2020-09-20	15.9083	CAT	SIAMESE	CB8	2020-09-21	no	ND	ND	neg
221	MN	2020-03-23	2020-09-20	0.491667	CAT	SHORTHAIR BRITISH (PED)	CB8	2020-09-21	no	ND	ND	neg
222	FN	2008-09-22	2020-09-19	11.9917	CAT	TONKINESE	CB8	2020-09-22	no	ND	ND	neg
223	FN	2016-10-24	2020-09-19	3.90278	CAT	DSH (DOMESTIC SHORTHAIR)	CB8	2020-09-22	no	ND	ND	neg
224	MN	2010-04-24	2020-09-21	10.4083	CAT	DSH (DOMESTIC SHORTHAIR)	CB8	2020-09-22	no	ND	ND	neg
225	NOT SPECIFIED	NOT SPECIFIED	2020-09-21	#VALUE!	#N/A	#N/A	EH26	#N/A	no	ND	ND	neg
226	NOT SPECIFIED	NOT SPECIFIED	2020-09-21	#VALUE!	#N/A	#N/A	EH26	#N/A	no	ND	ND	neg
227	FN	2008-09-22	2020-09-21	11.9972	CAT	ORIENTAL	EH9	2020-09-22	no	ND	ND	neg
228	NOT SPECIFIED	NOT SPECIFIED	2020-09-23	#VALUE!	#N/A	#N/A	EH26	#N/A	no	ND	ND	neg
229	NOT SPECIFIED	NOT SPECIFIED	2020-09-23	#VALUE!	#N/A	#N/A	EH26	#N/A	no	ND	ND	neg
230	F	2020-05-26	2020-09-23	0.325	#N/A	#N/A	FK6	#N/A	no	ND	ND	neg
231	F	2020-05-26	2020-09-23	0.325	#N/A	#N/A	FK6	#N/A	no	ND	ND	neg
232	M	2020-05-26	2020-09-23	0.325	#N/A	#N/A	FK6	#N/A	no	ND	ND	neg
233	MN	2010-09-26	2020-09-24	9.99444	CAT	SHORTHAIR BRITISH (PED)	CB8	2020-09-25	no	ND	ND	neg
234	NOT SPECIFIED	NOT SPECIFIED	2020-09-28	#VALUE!	#N/A	#N/A	EH26	#N/A	no	ND	ND	neg
235	NOT SPECIFIED	NOT SPECIFIED	2020-09-25	#VALUE!	CAT	NOT SPECIFIED	BN10	2020-09-28	no	ND	ND	neg
236	F	2015-09-30	2020-09-25	4.98611	CAT	DSH (DOMESTIC SHORTHAIR)	HD3	2020-09-29	no	ND	ND	neg
237	F	NOT SPECIFIED	2020-09-25	#VALUE!	CAT	DSH (DOMESTIC SHORTHAIR)	SK4	2020-09-29	no	ND	ND	neg
238	M	2019-10-01	2020-09-29	0.994444	CAT	SHORTHAIR BRITISH (PED)	FY6	2020-09-30	no	ND	ND	neg
239	M	2020-04-01	2020-09-21	0.472222	CAT	DLH (DOMESTIC LONGHAIR)	ML2	2020-09-30	no	ND	ND	neg
240	FN	2020-04-05	2020-09-29	0.483333	CAT	SIBERIAN	SE16	2020-09-30	no	ND	ND	neg
241	NOT SPECIFIED	NOT SPECIFIED	2020-09-30	#VALUE!	#N/A	#N/A	EH26	#N/A	no	ND	ND	neg
242	F	2016-10-01	2020-09-30	3.99722	CAT	BRITISH SHORT HAIR	FY6	2020-10-01	no	ND	ND	neg
243	M	2019-10-02	2020-09-30	0.994444	CAT	DLH (DOMESTIC LONGHAIR)	FY6	2020-10-01	no	ND	ND	neg
244	F	NOT SPECIFIED	2020-09-21	#VALUE!	CAT	DSH (DOMESTIC SHORTHAIR)	LL26	2020-10-01	no	ND	ND	neg
245	MN	2017-05-04	2020-10-01	3.40833	CAT	DSH (DOMESTIC SHORTHAIR)	CB8	2020-10-02	no	ND	ND	neg
246	MN	2020-04-03	2020-10-01	0.494444	#N/A	#N/A	SG5	#N/A	no	ND	ND	neg
247	F	2008-10-02	2020-10-02	12	CAT	DLH (DOMESTIC LONGHAIR)	FY6	2020-10-02	no	ND	ND	neg
248	M	2007-09-27	2020-10-01	13.0111	CAT	DSH (DOMESTIC SHORTHAIR)	G61	2020-10-02	no	ND	ND	neg
249	NOT SPECIFIED	NOT SPECIFIED	2020-10-04	#VALUE!	#N/A	#N/A	EH26	#N/A	no	ND	ND	neg
250	NOT SPECIFIED	NOT SPECIFIED	2020-10-04	#VALUE!	#N/A	#N/A	EH26	#N/A	no	ND	ND	neg
251	NOT SPECIFIED	NOT SPECIFIED	2020-10-04	#VALUE!	#N/A	#N/A	EH26	#N/A	no	ND	ND	neg
252	M	2020-04-06	2020-10-04	0.494444	CAT	NOT SPECIFIED	AL9	2020-10-05	no	ND	ND	neg
253	FN	2017-03-07	2020-10-04	3.575	CAT	ABYSSINIAN	CB8	2020-10-05	no	ND	ND	neg
254	F	2016-09-01	2020-10-06	4.09722	CAT	DSH (DOMESTIC SHORTHAIR)	HP20	2020-10-06	no	ND	ND	neg
255	MN	2017-09-07	2020-10-06	3.08056	CAT	BENGAL	CB8	2020-10-06	no	ND	ND	neg
256	M	2010-10-07	2020-10-06	9.99722	CAT	DSH (DOMESTIC SHORTHAIR)	CB8	2020-10-06	no	ND	ND	neg
257	NOT SPECIFIED	NOT SPECIFIED	2020-10-06	#VALUE!	#N/A	#N/A	EH26	#N/A	no	ND	ND	neg
258	NOT SPECIFIED	NOT SPECIFIED	2020-10-06	#VALUE!	#N/A	#N/A	EH26	#N/A	no	ND	ND	neg
259	M	2012-10-07	2020-10-05	7.99444	CAT	DSH (DOMESTIC SHORTHAIR)	EH25	2020-10-07	no	ND	ND	neg
260	NOT SPECIFIED	NOT SPECIFIED	2020-10-07	#VALUE!	#N/A	#N/A	EH26	#N/A	no	ND	ND	neg
261	NOT SPECIFIED	NOT SPECIFIED	2020-10-07	#VALUE!	#N/A	#N/A	EH26	#N/A	no	ND	ND	neg
262	M	2019-03-26	2020-10-07	1.53056	CAT	MAINE COON	WN6	2020-10-08	no	ND	ND	neg
263	MN	2013-08-11	2020-10-08	7.15833	CAT	DSH (DOMESTIC SHORTHAIR)	CB8	2020-10-09	no	ND	ND	neg
264	FN	2014-10-10	2020-10-07	5.99167	CAT	DSH (DOMESTIC SHORTHAIR)	CB8	2020-10-09	no	ND	ND	neg
265	F	2013-10-13	2020-10-08	6.98611	CAT	DSH (DOMESTIC SHORTHAIR)	NE61	2020-10-12	no	ND	ND	neg
266	NOT SPECIFIED	NOT SPECIFIED	2020-10-09	#VALUE!	#N/A	#N/A	EH26	#N/A	no	ND	ND	neg
267	MN	2015-08-16	2020-10-13	5.15833	CAT	DSH (DOMESTIC SHORTHAIR)	CB8	2020-10-14	no	ND	ND	neg
268	FN	2011-07-16	2020-10-13	9.24167	CAT	DSH (DOMESTIC SHORTHAIR)	CB8	2020-10-14	no	ND	ND	neg
269	FN	2018-10-15	2020-10-08	1.98056	#N/A	#N/A	EX5	#N/A	no	ND	ND	neg
270	FN	2020-02-16	2020-10-15	0.663889	CAT	DSH (DOMESTIC SHORTHAIR)	CH64	2020-10-16	no	ND	ND	neg
271	FN	2019-11-26	2020-10-15	0.886111	CAT	MAINE COON	CB8	2020-10-16	no	ND	ND	neg
272	MN	2007-08-18	2020-10-15	13.1583	CAT	DSH (DOMESTIC SHORTHAIR)	CB8	2020-10-16	no	ND	ND	neg
273	M	2020-03-17	2020-10-15	0.577778	CAT	RAGDOLL	CB8	2020-10-16	no	ND	ND	neg
274	NOT SPECIFIED	2018-10-17	2020-10-15	1.99444	#N/A	#N/A	CB8	#N/A	no	ND	ND	neg
275	M	2020-03-17	2020-10-15	0.577778	CAT	RAGDOLL	CB8	2020-10-16	no	ND	ND	neg
276	FN	2020-01-17	2020-10-15	0.744444	#N/A	#N/A	EX5	#N/A	no	ND	ND	neg
277	NOT SPECIFIED	NOT SPECIFIED	2020-10-15	#VALUE!	#N/A	#N/A	EH26	#N/A	no	ND	ND	neg
278	FN	2015-10-20	2020-10-13	4.98056	#N/A	#N/A	L3	#N/A	no	ND	ND	neg
279	M	2012-04-20	2020-10-16	8.48889	CAT	DLH (DOMESTIC LONGHAIR)	S6	2020-10-19	no	ND	ND	neg
280	NOT SPECIFIED	NOT SPECIFIED	2020-10-16	#VALUE!	#N/A	#N/A	EH26	#N/A	no	ND	ND	neg
281	M	2020-07-20	2020-10-18	0.244444	#N/A	#N/A	LS15	#N/A	no	ND	ND	neg
282	MN	2016-08-21	2020-10-19	4.16111	CAT	DSH (DOMESTIC SHORTHAIR)	CB8	2020-10-20	no	ND	ND	neg
283	NOT SPECIFIED	NOT SPECIFIED	2020-10-19	#VALUE!	#N/A	#N/A	EH26	#N/A	no	ND	ND	neg
284	NOT SPECIFIED	NOT SPECIFIED	2020-10-19	#VALUE!	#N/A	#N/A	EH26	#N/A	no	ND	ND	neg
285	FN	2020-03-23	2020-10-21	0.577778	CAT	RAGDOLL	CB8	2020-10-22	no	ND	ND	neg
286	FN	2013-01-23	2020-10-21	7.74444	CAT	MAINE COON	CB8	2020-10-22	no	ND	ND	neg
287	NOT SPECIFIED	NOT SPECIFIED	2020-10-21	#VALUE!	#N/A	#N/A	EH26	#N/A	no	ND	ND	neg
288	NOT SPECIFIED	NOT SPECIFIED	2020-10-21	#VALUE!	#N/A	#N/A	EH26	#N/A	no	ND	ND	neg
289	NOT SPECIFIED	NOT SPECIFIED	2020-10-22	#VALUE!	#N/A	#N/A	EH26	#N/A	no	ND	ND	neg
290	MN	2018-09-16	2020-10-22	2.1	CAT	SHORTHAIR BRITISH (PED)	CM23	2020-10-23	no	ND	ND	neg
291	MN	2014-05-25	2020-10-22	6.40833	CAT	DSH (DOMESTIC SHORTHAIR)	CB8	2020-10-23	no	ND	ND	neg
292	FN	2017-04-25	2020-10-22	3.49167	CAT	BENGAL	CB8	2020-10-23	no	ND	ND	neg
293	M	2011-03-28	2020-10-25	9.575	#N/A	#N/A	PE29	#N/A	no	ND	ND	neg
294	M	2008-11-27	2020-10-25	11.9111	CAT	DSH (DOMESTIC SHORTHAIR)	HP20	2020-10-26	no	ND	ND	neg
295	MN	2008-10-26	2020-10-22	11.9889	CAT	BURMESE	CB8	2020-10-26	no	ND	ND	neg
296	MN	2016-10-26	2020-10-20	3.98333	CAT	RUSSIAN BLUE	CV4	2020-10-26	no	ND	ND	neg
297	MN	2019-10-27	2020-10-23	0.988889	#N/A	#N/A	EX5	#N/A	no	ND	ND	neg
298	NOT SPECIFIED	NOT SPECIFIED	2020-10-23	#VALUE!	#N/A	#N/A	EH26	#N/A	no	ND	ND	neg
299	M	2020-06-18	2020-10-23	0.347222	CAT	DSH (DOMESTIC SHORTHAIR)	CA1	2020-10-26	no	ND	ND	neg
300	NOT SPECIFIED	NOT SPECIFIED	2020-10-26	#VALUE!	#N/A	#N/A	EH26	#N/A	no	ND	ND	neg
301	MN	2009-10-28	2020-10-24	10.9889	CAT	DSH (DOMESTIC SHORTHAIR)	CB8	2020-10-27	no	ND	ND	neg
302	FN	2017-05-29	2020-10-24	3.40278	CAT	DSH (DOMESTIC SHORTHAIR)	CB8	2020-10-27	no	ND	ND	neg
303	MN	2018-10-29	2020-10-26	1.99167	CAT	DSH (DOMESTIC SHORTHAIR)	NN3	2020-10-28	no	ND	ND	neg
304	FN	2010-03-01	2020-10-28	10.6583	CAT	DSH (DOMESTIC SHORTHAIR)	CB8	2020-10-29	no	ND	ND	neg
305	M	2017-10-30	2020-10-25	2.98611	CAT	NOT SPECIFIED	RH20	2020-10-29	no	ND	ND	neg
306	NOT SPECIFIED	NOT SPECIFIED	2020-10-28	#VALUE!	#N/A	#N/A	EH26	#N/A	no	ND	ND	neg
307	NOT SPECIFIED	2017-10-01	2020-10-28	3.075	#N/A	#N/A	TQ12	#N/A	no	ND	ND	neg
308	MN	2012-12-01	2020-10-28	7.90833	CAT	DSH (DOMESTIC SHORTHAIR)	CB8	2020-10-30	no	ND	ND	neg
309	FN	2020-03-31	2020-10-29	0.580556	CAT	DSH (DOMESTIC SHORTHAIR)	CB8	2020-10-30	no	ND	ND	neg
310	F	2018-11-03	2020-10-29	1.98889	CAT	DSH (DOMESTIC SHORTHAIR)	RH17	2020-11-02	no	ND	ND	neg
311	F	2011-11-03	2020-11-01	8.99444	CAT	DSH (DOMESTIC SHORTHAIR)	PE29	2020-11-02	no	ND	ND	neg
312	M	2011-11-03	2020-10-29	8.98889	CAT	DSH (DOMESTIC SHORTHAIR)	DN21	2020-11-02	no	ND	ND	neg
313	MN	2020-05-04	2020-10-30	0.488889	CAT	ORIENTAL	RM17	2020-11-02	no	ND	ND	neg
314	NOT SPECIFIED	NOT SPECIFIED	2020-11-01	#VALUE!	#N/A	#N/A	EH26	#N/A	no	ND	ND	neg
315	FN	2019-11-03	2020-11-01	0.994444	CAT	REX	EX5	2020-11-02	no	ND	ND	neg
316	FN	2005-11-03	2020-11-01	14.9944	CAT	DSH (DOMESTIC SHORTHAIR)	EX5	2020-11-02	no	ND	ND	neg
317	NOT SPECIFIED	NOT SPECIFIED	2020-11-02	#VALUE!	#N/A	#N/A	EH26	#N/A	no	ND	ND	neg
318	NOT SPECIFIED	2020-06-05	2020-11-02	0.408333	CAT	DSH (DOMESTIC SHORTHAIR)	BD15	2020-11-03	no	ND	ND	neg
319	MN	2019-07-19	2020-11-02	1.28611	CAT	SHORTHAIR BRITISH (PED)	NE61	2020-11-04	no	ND	ND	neg
320	FN	2004-10-05	2020-11-03	16.0778	CAT	DSH (DOMESTIC SHORTHAIR)	CB8	2020-11-04	no	ND	ND	neg
321	NOT SPECIFIED	NOT SPECIFIED	2020-11-03	#VALUE!	#N/A	#N/A	EH26	#N/A	no	ND	ND	neg
322	NOT SPECIFIED	NOT SPECIFIED	2020-11-03	#VALUE!	#N/A	#N/A	EH26	#N/A	no	ND	ND	neg
323	MN	2015-03-08	2020-11-04	5.65556	CAT	DSH (DOMESTIC SHORTHAIR)	CB8	2020-11-05	no	ND	ND	neg
324	MN	2014-02-07	2020-11-04	6.74167	#N/A	#N/A	TQ12	#N/A	no	ND	ND	neg
325	FN	2015-11-07	2020-11-05	4.99444	#N/A	#N/A	EX5	#N/A	no	ND	ND	neg
326	NOT SPECIFIED	NOT SPECIFIED	2020-11-08	#VALUE!	#N/A	#N/A	EX5	#N/A	no	ND	ND	neg
327	NOT SPECIFIED	NOT SPECIFIED	2020-11-09	#VALUE!	#N/A	#N/A	EH26	#N/A	no	ND	ND	neg
328	NOT SPECIFIED	NOT SPECIFIED	2020-11-08	#VALUE!	#N/A	#N/A	EH26	#N/A	no	ND	ND	neg
329	M	2020-09-09	2020-11-06	0.158333	CAT	DSH (DOMESTIC SHORTHAIR)	IP24	2020-11-11	no	ND	ND	neg
330	M	2016-11-11	2020-11-05	3.98333	CAT	DSH (DOMESTIC SHORTHAIR)	RH20	2020-11-11	no	ND	ND	neg
331	M	2008-11-12	2020-11-11	11.9972	CAT	DSH (DOMESTIC SHORTHAIR)	CB8	2020-11-12	no	ND	ND	neg
332	FN	2006-04-18	2020-11-13	14.5694	CAT	DSH (DOMESTIC SHORTHAIR)	CH64	2020-11-16	no	ND	ND	neg
333	M	2007-10-18	2020-11-15	13.075	#N/A	#N/A	LS15	#N/A	no	ND	ND	neg
334	MN	2014-11-17	2020-11-15	5.99444	#N/A	#N/A	EX5	#N/A	no	ND	ND	neg
335	FN	2015-06-19	2020-11-16	5.40833	CAT	DSH (DOMESTIC SHORTHAIR)	CB8	2020-11-17	no	ND	ND	neg
336	MN	2008-11-17	2020-11-16	11.9972	CAT	DSH (DOMESTIC SHORTHAIR)	CB8	2020-11-17	no	ND	ND	neg
337	MN	2019-08-20	2020-11-17	1.24167	CAT	DSH (DOMESTIC SHORTHAIR)	CB8	2020-11-18	no	ND	ND	neg
338	NOT SPECIFIED	NOT SPECIFIED	2020-11-16	#VALUE!	#N/A	#N/A	EH26	#N/A	no	ND	ND	neg
339	NOT SPECIFIED	2020-05-22	2020-11-18	0.488889	#N/A	#N/A	AL9	#N/A	no	ND	ND	neg
340	M	2020-06-21	2020-11-19	0.411111	CAT	DSH (DOMESTIC SHORTHAIR)	B91	2020-11-20	no	ND	ND	neg
341	F	2012-02-21	2020-11-17	8.73889	CAT	NEBELUNG	CB3	2020-11-20	no	ND	ND	neg
342	MN	2017-11-21	2020-11-17	2.98889	CAT	DLH (DOMESTIC LONGHAIR)	ML11	2020-11-20	no	ND	ND	neg
343	NOT SPECIFIED	NOT SPECIFIED	2020-11-24	#VALUE!	#N/A	#N/A	EH26	#N/A	no	ND	ND	neg
344	NOT SPECIFIED	NOT SPECIFIED	2020-11-24	#VALUE!	#N/A	#N/A	FY6	#N/A	no	ND	ND	neg
345	MN	2009-06-27	2020-11-24	11.4083	CAT	DSH (DOMESTIC SHORTHAIR)	CB8	2020-11-25	no	ND	ND	neg
346	FN	2017-07-29	2020-11-25	3.32222	CAT	DLH (DOMESTIC LONGHAIR)	CB8	2020-11-26	no	ND	ND	neg
347	MN	2020-04-27	2020-11-25	0.577778	CAT	NOT SPECIFIED	CB8	2020-11-26	no	ND	ND	neg
348	MN	2009-07-12	2020-11-23	11.3639	CAT	DSH (DOMESTIC SHORTHAIR)	NE5	2020-11-26	no	ND	ND	neg
349	MN	2019-12-01	2020-11-26	0.986111	#N/A	#N/A	EX5	#N/A	no	ND	ND	neg
350	M	2005-12-01	2020-11-26	14.9861	#N/A	#N/A	WD24	#N/A	no	ND	ND	neg
351	F	2016-08-01	2020-11-23	4.31111	CAT	DSH (DOMESTIC SHORTHAIR)	HX6	2020-11-30	no	ND	ND	neg
352	M	NOT SPECIFIED	2020-11-23	#VALUE!	CAT	DSH (DOMESTIC SHORTHAIR)	HD8	2020-11-30	no	ND	ND	neg
353	MN	2013-12-01	2020-11-26	6.98611	CAT	DLH (DOMESTIC LONGHAIR)	NR12	2020-11-30	no	ND	ND	neg
354	M	2019-09-01	2020-11-29	1.24444	#N/A	#N/A	DH3	#N/A	no	ND	ND	neg
355	FN	2014-12-02	2020-11-24	5.97778	#N/A	#N/A	SO16	#N/A	no	ND	ND	neg
356	FN	2018-12-02	2020-11-30	1.99444	CAT	DSH (DOMESTIC SHORTHAIR)	HD5	2020-12-01	no	ND	ND	neg
357	NOT SPECIFIED	NOT SPECIFIED	2020-12-01	#VALUE!	#N/A	#N/A	EH26	#N/A	no	ND	ND	neg
358	MN	2007-07-05	2020-12-02	13.4083	CAT	DLH (DOMESTIC LONGHAIR)	CB8	2020-12-03	no	ND	ND	neg
359	M	2020-06-25	2020-12-01	0.433333	CAT	NOT SPECIFIED	CB8	2020-12-03	no	ND	ND	neg
360	NOT SPECIFIED	NOT SPECIFIED	2020-12-03	#VALUE!	#N/A	#N/A	EH26	#N/A	no	ND	ND	neg
361	NOT SPECIFIED	NOT SPECIFIED	2020-12-03	#VALUE!	#N/A	#N/A	EH26	#N/A	no	ND	ND	neg
362	FN	2015-12-08	2020-12-04	4.98889	#N/A	#N/A	CF32	#N/A	no	ND	ND	neg
363	NOT SPECIFIED	2015-12-08	2020-12-01	4.98056	#N/A	#N/A	IP29	#N/A	no	ND	ND	neg
364	F	2018-11-08	2020-12-03	2.06944	#N/A	#N/A	NE5	#N/A	no	ND	ND	neg
365	M	2020-08-10	2020-12-04	0.316667	CAT	DSH (DOMESTIC SHORTHAIR)	CB8	2020-12-07	no	ND	ND	neg
366	NOT SPECIFIED	NOT SPECIFIED	2020-12-04	#VALUE!	#N/A	#N/A	EH26	#N/A	no	ND	ND	neg
367	M	2020-06-17	2020-11-30	0.452778	CAT	MAINE COON	SE22	2020-12-07	no	ND	ND	neg
368	M	2019-07-26	2020-12-08	1.36667	CAT	DSH (DOMESTIC SHORTHAIR)	G61	2020-12-09	no	ND	ND	neg
369	MN	2018-10-01	2020-12-07	2.18333	CAT	DSH (DOMESTIC SHORTHAIR)	CA1	2020-12-09	no	ND	ND	neg
370	FN	2006-06-11	2020-12-08	14.4917	CAT	DLH (DOMESTIC LONGHAIR)	CB8	2020-12-09	no	ND	ND	neg
371	M	2012-08-08	2020-12-10	8.33889	CAT	DSH (DOMESTIC SHORTHAIR)	G61	2020-12-10	no	ND	ND	neg
372	F	2019-02-10	2020-12-09	1.83056	CAT	DSH (DOMESTIC SHORTHAIR)	LS15	2020-12-10	no	ND	ND	neg
373	F	2020-06-07	2020-12-04	0.491667	CAT	DSH (DOMESTIC SHORTHAIR)	PE12	2020-12-10	no	ND	ND	neg
374	M	2020-09-06	2020-12-08	0.255556	#N/A	#N/A	ST8	#N/A	no	ND	ND	neg
375	F	2013-05-16	2020-12-10	7.56667	CAT	DSH (DOMESTIC SHORTHAIR)	S6	2020-12-14	no	ND	ND	neg
376	M	NOT SPECIFIED	2020-12-07	#VALUE!	CAT	DSH (DOMESTIC SHORTHAIR)	RH20	2020-12-14	no	ND	ND	neg
377	M	2018-12-11	2020-12-13	2.00556	CAT	DSH (DOMESTIC SHORTHAIR)	G61	2020-12-15	no	ND	ND	neg
378	NOT SPECIFIED	NOT SPECIFIED	2020-12-15	#VALUE!	CAT	NOT SPECIFIED	EH26	2020-12-16	no	ND	ND	neg
379	NOT SPECIFIED	NOT SPECIFIED	2020-12-15	#VALUE!	CAT	NOT SPECIFIED	EH26	2020-12-16	no	ND	ND	neg
380	MN	2010-12-17	2020-12-15	9.99444	CAT	DSH (DOMESTIC SHORTHAIR)	WD24	2020-12-16	no	ND	ND	neg
381	M	2020-05-17	2020-12-15	0.577778	#N/A	#N/A	SG5	#N/A	no	ND	ND	neg
382	FN	2020-06-17	2020-12-12	0.486111	CAT	SHORTHAIR BRITISH (PED)	CB8	2020-12-16	yes	neg	no	neg
383	M	2020-08-26	2020-12-12	0.294444	CAT	DSH (DOMESTIC SHORTHAIR)	CB8	2020-12-16	no	ND	ND	neg
384	NOT SPECIFIED	NOT SPECIFIED	2020-12-17	#VALUE!	#N/A	#N/A	EH26	#N/A	no	ND	ND	neg
385	NOT SPECIFIED	NOT SPECIFIED	2020-12-17	#VALUE!	#N/A	#N/A	EH26	#N/A	no	ND	ND	neg
386	NOT SPECIFIED	NOT SPECIFIED	2020-12-17	#VALUE!	#N/A	#N/A	EH26	#N/A	no	ND	ND	neg
387	NOT SPECIFIED	NOT SPECIFIED	2020-12-17	#VALUE!	#N/A	#N/A	EH26	#N/A	no	ND	ND	neg
388	NOT SPECIFIED	NOT SPECIFIED	2020-12-12	#VALUE!	#N/A	#N/A	BD3	#N/A	no	ND	ND	neg
389	MN	2020-04-19	2020-12-17	0.661111	#N/A	#N/A	PR25	#N/A	no	ND	ND	neg
390	M	2020-07-28	2020-12-15	0.380556	CAT	SHORTHAIR BRITISH (PED)	CH1	2020-12-21	no	ND	ND	neg
391	F	2020-06-22	2020-12-17	0.486111	CAT	SHORTHAIR BRITISH (PED)	LE13	2020-12-21	no	ND	ND	neg
392	MN	2007-04-01	2020-12-21	13.7222	CAT	DSH (DOMESTIC SHORTHAIR)	YO24	2020-12-22	no	ND	ND	neg
393	M	2017-12-23	2020-12-16	2.98056	#N/A	#N/A	KY11	#N/A	no	ND	ND	neg
394	MN	2017-06-24	2020-12-16	3.47778	CAT	DSH (DOMESTIC SHORTHAIR)	CB8	2020-12-22	no	ND	ND	neg
395	MN	2020-07-15	2020-12-22	0.436111	CAT	DSH (DOMESTIC SHORTHAIR)	CB8	2020-12-23	no	ND	ND	neg
396	F	2020-05-18	2020-12-22	0.594444	CAT	RUSSIAN BLUE	TW1	2020-12-23	no	ND	ND	neg
397	F	2020-07-07	2020-12-22	0.458333	CAT	SHORTHAIR BRITISH (PED)	BN1	2020-12-23	no	ND	ND	neg
398	M	2011-12-25	2020-12-21	8.98889	CAT	RAGDOLL	FY6	2020-12-24	no	ND	ND	neg
399	M	2013-12-30	2020-12-21	6.975	#N/A	#N/A	MK41	#N/A	no	ND	ND	neg
400	NOT SPECIFIED	NOT SPECIFIED	2020-12-30	#VALUE!	#N/A	#N/A	EH26	#N/A	no	ND	ND	neg
401	F	2016-01-01	2020-12-22	4.975	CAT	NOT SPECIFIED	FY6	2020-12-30	no	ND	ND	neg
402	MN	2010-02-06	2020-12-31	10.9028	#N/A	#N/A	CB8	#N/A	no	ND	ND	neg
403	MN	2003-11-07	2020-12-23	17.1278	#N/A	#N/A	CB8	#N/A	no	ND	ND	neg
404	F	2020-05-07	2020-12-31	0.65	CAT	MAINE COON	KA19	2021-01-05	no	ND	ND	neg
405	F	2007-12-28	2020-12-29	13.0028	CAT	SIAMESE	SA2	2021-01-05	no	ND	ND	neg
406	FN	2019-10-08	2021-01-04	1.23889	#N/A	#N/A	AL9	#N/A	no	ND	ND	neg
407	NOT SPECIFIED	NOT SPECIFIED	2021-01-05	#VALUE!	#N/A	#N/A	EH26	#N/A	no	ND	ND	neg
408	NOT SPECIFIED	NOT SPECIFIED	2021-01-05	#VALUE!	#N/A	#N/A	EH26	#N/A	no	ND	ND	neg
409	NOT SPECIFIED	NOT SPECIFIED	2021-01-05	#VALUE!	#N/A	#N/A	EH26	#N/A	no	ND	ND	neg
410	NOT SPECIFIED	NOT SPECIFIED	2021-01-05	#VALUE!	#N/A	#N/A	EH26	#N/A	no	ND	ND	neg
411	NOT SPECIFIED	NOT SPECIFIED	2021-01-05	#VALUE!	#N/A	#N/A	LS15	#N/A	no	ND	ND	neg
412	MN	2020-01-07	2021-01-05	0.994444	#N/A	#N/A	EX5	#N/A	no	ND	ND	neg
413	FN	2017-07-23	2021-01-05	3.45	#N/A	#N/A	LS22	#N/A	no	ND	ND	neg
414	F	2014-01-09	2021-01-03	6.98333	CAT	NOT SPECIFIED	CT13	2021-01-08	no	ND	ND	neg
415	NOT SPECIFIED	NOT SPECIFIED	2021-01-07	#VALUE!	#N/A	#N/A	EH26	#N/A	no	ND	ND	neg
416	MN	2020-06-09	2021-01-07	0.577778	CAT	DSH (DOMESTIC SHORTHAIR)	CB8	2021-01-08	no	ND	ND	neg
417	M	2020-07-10	2021-01-07	0.491667	#N/A	#N/A	LS15	#N/A	no	ND	ND	neg
418	FN	2007-05-14	2021-01-07	13.6472	CAT	DSH (DOMESTIC SHORTHAIR)	CB8	2021-01-11	no	ND	ND	neg
419	M	2020-10-05	2021-01-05	0.25	CAT	BENGAL	PR5	2021-01-11	no	ND	ND	neg
420	M	NOT SPECIFIED	2021-01-08	#VALUE!	#N/A	#N/A	FY6	#N/A	no	ND	ND	neg
421	F	2018-07-07	2021-01-05	2.49444	CAT	DSH (DOMESTIC SHORTHAIR)	WV16	2021-01-11	no	ND	ND	neg
422	MN	2019-10-14	2021-01-11	1.24167	#N/A	#N/A	CB8	#N/A	no	ND	ND	neg
423	M	2020-09-29	2021-01-11	0.283333	CAT	DSH (DOMESTIC SHORTHAIR)	SK4	2021-01-12	no	ND	ND	Neg
424	MN	2007-04-16	2021-01-12	13.7389	#N/A	#N/A	CB8	#N/A	no	ND	ND	neg
425	M	2012-01-14	2021-01-11	8.99167	CAT	MAINE COON	CA2	2021-01-13	no	ND	ND	Neg
426	M	2009-01-13	2021-01-07	11.9833	CAT	DSH (DOMESTIC SHORTHAIR)	TN30	2021-01-13	no	ND	ND	neg
427	M	2009-01-14	2021-01-06	11.9778	CAT	DLH (DOMESTIC LONGHAIR)	RH20	2021-01-14	no	ND	ND	Neg
428	FN	2014-12-16	2021-01-13	6.075	CAT	ORIENTAL SHORT HAIR	CB8	2021-01-14	no	ND	ND	Neg
429	MN	2014-08-16	2021-01-13	6.40833	CAT	DSH (DOMESTIC SHORTHAIR)	CB8	2021-01-14	no	ND	ND	Neg
430	FN	2020-01-15	2021-01-12	0.991667	CAT	DSH (DOMESTIC SHORTHAIR)	WD24	2021-01-14	no	ND	ND	Neg
431	MN	2020-01-15	2021-01-12	0.991667	CAT	DSH (DOMESTIC SHORTHAIR)	JE3	2021-01-14	no	ND	ND	Neg
432	M	2020-09-16	2021-01-14	0.327778	CAT	DSH (DOMESTIC SHORTHAIR)	CB8	2021-01-15	no	ND	ND	Neg
433	FN	2020-09-23	2021-01-12	0.302778	CAT	DLH (DOMESTIC LONGHAIR)	SK6	2021-01-15	no	ND	ND	Neg
434	M	2020-07-01	2021-01-13	0.533333	CAT	DLH (DOMESTIC LONGHAIR)	KA6	2021-01-18	no	ND	ND	neg
435	NOT SPECIFIED	2020-06-19	2021-01-13	0.566667	CAT	RAGDOLL	WD24	2021-01-18	no	ND	ND	Neg
436	NOT SPECIFIED	2020-02-19	2021-01-15	0.905556	CAT	DLH (DOMESTIC LONGHAIR)	CB8	2021-01-18	no	ND	ND	Neg
437	FN	2018-11-20	2021-01-08	2.13333	CAT	DSH (DOMESTIC SHORTHAIR)	CM8	2021-01-18	no	ND	ND	Neg
438	M	2007-12-23	2021-01-18	13.0694	#N/A	#N/A	G61	#N/A	no	ND	ND	neg
439	NOT SPECIFIED	NOT SPECIFIED	2021-01-18	#VALUE!	#N/A	#N/A	EH26	#N/A	yes	pos	yes	pos
440	FN	2020-06-17	2021-01-18	0.586111	#N/A	#N/A	SW7	#N/A	no	ND	ND	neg
441	MN	2020-01-21	2021-01-15	0.983333	#N/A	#N/A	WD24	#N/A	no	ND	ND	neg
442	NOT SPECIFIED	2018-01-21	2021-01-19	2.99444	CAT	NORWEGIAN FOREST	WD24	2021-01-20	no	ND	ND	Neg
443	F	2020-08-21	2021-01-19	0.411111	#N/A	#N/A	CB8	#N/A	no	ND	ND	neg
444	FN	2011-09-22	2021-01-19	9.325	#N/A	#N/A	CB8	#N/A	no	ND	ND	neg
445	M	2020-07-23	2021-01-15	0.477778	#N/A	#N/A	GL2	#N/A	no	ND	ND	neg
446	FN	2019-05-25	2021-01-21	1.65556	#N/A	#N/A	CB8	#N/A	no	ND	ND	neg
447	MN	2014-08-24	2021-01-18	6.4	#N/A	#N/A	WD17	#N/A	no	ND	ND	neg
448	MN	2020-08-23	2021-01-20	0.408333	#N/A	#N/A	G71	#N/A	no	ND	ND	neg
449	NOT SPECIFIED	NOT SPECIFIED	2021-01-24	#VALUE!	CAT	NOT SPECIFIED	EH26	2021-01-25	no	ND	ND	Neg
450	M	2020-06-26	2021-01-22	0.572222	CAT	DSH (DOMESTIC SHORTHAIR)	LS15	2021-01-25	no	ND	ND	Neg
451	NOT SPECIFIED	NOT SPECIFIED	2021-01-22	#VALUE!	CAT	NOT SPECIFIED	EH26	2021-01-25	no	ND	ND	neg
452	NOT SPECIFIED	NOT SPECIFIED	2021-01-22	#VALUE!	CAT	NOT SPECIFIED	EH26	2021-01-25	no	ND	ND	neg
453	F	2011-11-21	2021-01-19	9.16111	CAT	RAGDOLL	DH1	2021-01-25	no	ND	ND	neg
454	FN	2006-01-27	2021-01-25	14.9944	CAT	DLH (DOMESTIC LONGHAIR)	BN1	2021-01-26	no	ND	ND	neg
455	FN	2017-05-29	2021-01-25	3.65556	CAT	SHORTHAIR BRITISH (PED)	AL9	2021-01-26	no	ND	ND	neg
456	M	2018-01-27	2021-01-25	2.99444	CAT	DSH (DOMESTIC SHORTHAIR)	HP3	2021-01-26	no	ND	ND	neg
457	F	2020-08-08	2021-01-25	0.463889	CAT	SHORTHAIR BRITISH (PED)	IG9	2021-01-26	no	ND	ND	neg
458	MN	2011-05-29	2021-01-23	9.65	CAT	DSH (DOMESTIC SHORTHAIR)	WD17	2021-01-26	no	ND	ND	neg
459	M	2013-01-27	2021-01-26	7.99722	CAT	DSH (DOMESTIC SHORTHAIR)	LE16	2021-01-27	no	ND	ND	neg
460	FN	2011-01-28	2021-01-27	9.99722	CAT	DLH (DOMESTIC LONGHAIR)	ME15	2021-01-27	no	ND	ND	neg
461	M	2013-01-27	2021-01-25	7.99444	CAT	DSH (DOMESTIC SHORTHAIR)	DH1	2021-01-27	no	neg	ND	neg
462	MN	2015-01-28	2021-01-26	5.99444	CAT	NOT SPECIFIED	EX5	2021-01-27	no	ND	ND	neg
463	FN	2008-01-28	2021-01-25	12.9917	CAT	DSH (DOMESTIC SHORTHAIR)	NR5	2021-01-27	no	ND	ND	neg
464	NOT SPECIFIED	NOT SPECIFIED	2021-01-27	#VALUE!	CAT	NOT SPECIFIED	EH26	2021-01-28	no	ND	ND	neg
465	NOT SPECIFIED	NOT SPECIFIED	2021-01-27	#VALUE!	CAT	NOT SPECIFIED	EH26	2021-01-28	no	ND	ND	neg
466	NOT SPECIFIED	NOT SPECIFIED	2021-01-27	#VALUE!	CAT	NOT SPECIFIED	EH26	2021-01-28	no	ND	ND	neg
467	FN	2015-12-30	2021-01-27	5.075	CAT	DSH (DOMESTIC SHORTHAIR)	CB8	2021-01-28	no	ND	ND	neg
468	FN	2005-01-28	2021-01-26	15.9944	CAT	DSH (DOMESTIC SHORTHAIR)	NR12	2021-01-28	no	ND	ND	neg
469	M	2017-01-28	2021-01-27	3.99722	CAT	DSH (DOMESTIC SHORTHAIR)	LS15	2021-01-28	no	ND	ND	neg
470	NOT SPECIFIED	NOT SPECIFIED	2021-01-28	#VALUE!	#N/A	#N/A	EH26	#N/A	no	ND	ND	neg
471	MN	2016-06-30	2021-01-28	4.57778	CAT	DSH (DOMESTIC SHORTHAIR)	CH64	2021-01-29	no	ND	ND	neg
472	M	2010-01-30	2021-01-28	10.9944	CAT	DSH (DOMESTIC SHORTHAIR)	B91	2021-01-29	no	ND	ND	neg
473	MN	2018-08-01	2021-01-28	2.49167	CAT	SHORTHAIR BRITISH (PED)	CB8	2021-01-29	no	ND	ND	neg
474	FN	2014-08-31	2021-01-28	6.41111	CAT	DSH (DOMESTIC SHORTHAIR)	CB8	2021-01-29	no	ND	ND	neg
475	M	2016-01-30	2021-01-28	4.99444	CAT	DSH (DOMESTIC SHORTHAIR)	WD24	2021-01-29	no	ND	ND	neg
476	NOT SPECIFIED	2020-01-30	2021-01-28	0.994444	CAT	DSH (DOMESTIC SHORTHAIR)	WD24	2021-01-29	no	ND	ND	neg
477	MN	2016-11-02	2021-01-29	4.24167	CAT	DSH (DOMESTIC SHORTHAIR)	NN3	2021-02-01	no	ND	ND	neg
478	MN	2019-02-02	2021-01-27	1.98611	CAT	MAINE COON	NN7	2021-02-01	no	ND	ND	neg
479	F	NOT SPECIFIED	2021-01-31	#VALUE!	CAT	DSH (DOMESTIC SHORTHAIR)	TN30	2021-02-01	no	ND	ND	neg
480	NOT SPECIFIED	NOT SPECIFIED	2021-01-31	#VALUE!	#N/A	#N/A	EH26	#N/A	no	ND	ND	neg
481	M	2019-05-06	2021-02-02	1.73889	CAT	DSH (DOMESTIC SHORTHAIR)	LS15	2021-02-02	no	ND	ND	neg
482	M	2007-02-03	2021-02-01	13.9944	CAT	DSH (DOMESTIC SHORTHAIR)	ME15	2021-02-02	maybe(sample mix up)	neg	ND	neg
483	FN	2020-09-03	2021-01-28	0.402778	CAT	MAINE COON	WN7	2021-02-02	no	ND	ND	Neg
484	NOT SPECIFIED	2020-09-06	2021-02-01	0.402778	CAT	RUSSIAN BLUE	SW14	2021-02-02	no	ND	ND	neg
485	MN	NOT SPECIFIED	2021-02-01	#VALUE!	CAT	DEVON REX	TS21	2021-02-02	no	ND	ND	Neg
486	MN	2015-10-06	2021-02-02	5.32222	CAT	DSH (DOMESTIC SHORTHAIR)	CB8	2021-02-03	no	ND	ND	Neg
487	NOT SPECIFIED	NOT SPECIFIED	2021-02-02	#VALUE!	#N/A	#N/A	EH26	#N/A	no	ND	ND	neg
488	NOT SPECIFIED	NOT SPECIFIED	2021-02-02	#VALUE!	#N/A	#N/A	EH26	#N/A	no	ND	ND	neg
489	FN	2018-11-17	2021-02-01	2.20556	#N/A	#N/A	M25	#N/A	no	ND	ND	neg
490	F	2014-02-04	2021-01-28	6.98333	CAT	DSH (DOMESTIC SHORTHAIR)	ME15	2021-02-03	no	ND	ND	Neg
491	MN	2014-02-04	2021-01-28	6.98333	CAT	DSH (DOMESTIC SHORTHAIR)	ME15	2021-02-03	no	ND	ND	Neg
492	MN	2011-02-04	2021-02-02	9.99444	CAT	DSH (DOMESTIC SHORTHAIR)	LL55	2021-02-03	no	ND	ND	Neg
493	MN	2019-05-16	2021-02-21	1.76389	CAT	BRITISH BLUE	SG14	2021-02-03	yes	pos	yes	pos	95	136	56	0	136
494	MN	2019-08-07	2021-02-03	1.48889	CAT	DSH (DOMESTIC SHORTHAIR)	CB8	2021-02-04	no	ND	ND	Neg
495	M	NOT SPECIFIED	2021-02-02	#VALUE!	CAT	DLH (DOMESTIC LONGHAIR)	PO33	2021-02-05	no	ND	ND	Neg
496	F	2017-06-11	2021-02-04	3.64722	CAT	BRITISH SHORT HAIR	KA19	2021-02-08	no	ND	ND	neg
497	M	2015-06-11	2021-01-29	5.63333	CAT	DSH (DOMESTIC SHORTHAIR)	ME15	2021-02-08	yes	neg	ND	neg
498	MN	2019-02-09	2021-02-05	1.98889	CAT	DSH (DOMESTIC SHORTHAIR)	S7	2021-02-08	no	ND	ND	Neg
499	M	2020-10-11	2021-02-05	0.316667	#N/A	#N/A	G71	#N/A	no	ND	ND	neg
500	F	2020-05-11	2021-02-04	0.730556	#N/A	#N/A	WD24	#N/A	no	ND	ND	neg
501	NOT SPECIFIED	NOT SPECIFIED	2021-02-05	#VALUE!	CAT	NOT SPECIFIED	EH26	2021-02-08	no	ND	ND	Neg
502	NOT SPECIFIED	NOT SPECIFIED	2021-02-05	#VALUE!	CAT	NOT SPECIFIED	EH26	2021-02-08	no	ND	ND	Neg
503	FN	2018-05-12	2021-02-04	2.72778	CAT	DSH (DOMESTIC SHORTHAIR)	CB8	2021-02-04	no	ND	ND	Neg
504	FN	2012-12-10	2021-02-05	8.15278	CAT	DSH (DOMESTIC SHORTHAIR)	CB8	2021-02-08	no	ND	ND	Neg
505	M	2010-04-11	2021-02-05	10.8167	CAT	MAINE COON	CB8	2021-02-08	no	ND	ND	Neg
506	M	2011-11-08	2021-02-09	9.25278	CAT	BENGAL	M6	2021-02-10	no	ND	ND	Neg
507	MN	2016-02-11	2021-02-05	4.98333	CAT	DSH (DOMESTIC SHORTHAIR)	ME5	2021-02-10	no	ND	ND	Neg
508	F	2020-05-13	2021-02-09	0.738889	CAT	MAINE COON	CB8	2021-02-10	no	ND	ND	Neg
509	MN	2003-07-13	2021-02-04	17.5583	CAT	CHINCHILLA	CB8	2021-02-10	no	ND	ND	Neg
510	FN	2010-07-13	2021-02-09	10.5722	CAT	DSH (DOMESTIC SHORTHAIR)	CB8	2021-02-10	no	ND	ND	Neg
511	NOT SPECIFIED	NOT SPECIFIED	2021-02-09	#VALUE!	CAT	NOT SPECIFIED	EH26	2021-02-10	no	ND	ND	Neg
512	F	2019-06-13	2021-02-08	1.65278	CAT	MAINE COON	DG11	2021-02-10	no	ND	ND	Neg
513	MN	2018-09-13	2021-02-08	2.40278	CAT	SIBERIAN	LS8	2021-02-11	no	ND	ND	Neg
514	M	2016-10-13	2021-02-08	4.31944	CAT	DLH (DOMESTIC LONGHAIR)	LS27	2021-02-11	no	ND	ND	Neg
515	FN	2019-02-13	2021-02-11	1.99444	CAT	DLH (DOMESTIC LONGHAIR)	BN1	2021-02-12	no	ND	ND	Neg
516	MN	2020-09-14	2021-02-11	0.408333	CAT	DSH (DOMESTIC SHORTHAIR)	MK45	2021-02-12	no	ND	ND	Neg
517	MN	2020-08-04	2021-02-10	0.516667	CAT	DSH (DOMESTIC SHORTHAIR)	LE16	2021-02-12	no	ND	ND	neg
518	M	2009-02-10	2021-02-10	12	CAT	DSH (DOMESTIC SHORTHAIR)	SK4	2021-02-12	no	ND	ND	Neg
519	M	NOT SPECIFIED	2021-02-14	#VALUE!	CAT	DSH (DOMESTIC SHORTHAIR)	PO33	2021-02-15	no	ND	ND	Neg
520	FN	2008-04-01	2021-02-12	12.8639	CAT	RAGDOLL	EH9	2021-02-15	no	ND	ND	Neg
521	MN	2020-08-24	2021-02-11	0.463889	CAT	DSH (DOMESTIC SHORTHAIR)	CB8	2021-02-15	no	ND	ND	Neg
522	M	2020-04-10	2021-02-13	0.841667	CAT	DSH (DOMESTIC SHORTHAIR)	WD24	2021-02-16	no	ND	ND	Neg
523	M	2020-09-29	2021-02-13	0.372222	CAT	DSH (DOMESTIC SHORTHAIR)	CB8	2021-02-16	no	ND	ND	Neg
524	FN	2017-12-20	2021-02-15	3.15278	CAT	SHORTHAIR BRITISH (PED)	AL9	2021-02-17	no	ND	ND	Neg
525	NOT SPECIFIED	NOT SPECIFIED	2021-02-16	#VALUE!	CAT	NOT SPECIFIED	EH26	2021-02-17	no	ND	ND	Neg
526	F	2018-01-23	2021-02-16	3.06389	CAT	BRITISH BLUE	NW1	2021-02-18	no	ND	ND	Neg
527	M	NOT SPECIFIED	2021-02-14	#VALUE!	CAT	NOT SPECIFIED	RH20	2021-02-18	no	ND	ND	Neg
528	M	NOT SPECIFIED	2021-02-17	#VALUE!	CAT	DSH (DOMESTIC SHORTHAIR)	BT20	2021-02-18	no	ND	ND	neg
529	MN	2011-02-19	2021-02-17	9.99444	CAT	DSH (DOMESTIC SHORTHAIR)	SS1	2021-02-18	yes	neg	ND	neg
530	FN	2018-02-19	2021-02-17	2.99444	CAT	DSH (DOMESTIC SHORTHAIR)	DN36	2021-02-18	no	ND	ND	Neg
531	FN	2018-05-23	2021-02-18	2.73611	CAT	DSH (DOMESTIC SHORTHAIR)	B91	2021-02-19	no	ND	ND	Neg
532	M	2021-02-17	2021-02-18	0.00277778	CAT	RUSSIAN	NG19	2021-02-19	no	ND	ND	Neg
533	M	2019-08-28	2021-02-16	1.46667	CAT	DSH (DOMESTIC SHORTHAIR)	SK4	2021-02-19	no	ND	ND	Neg
534	M	2015-09-23	2021-02-18	5.40278	CAT	DSH (DOMESTIC SHORTHAIR)	LU7	2021-02-19	no	ND	ND	Neg
535	F	2020-09-16	2021-02-18	0.422222	CAT	DLH (DOMESTIC LONGHAIR)	RG21	2021-02-19	no	ND	ND	Neg
536	MN	2012-12-21	2021-02-16	8.15278	CAT	DSH (DOMESTIC SHORTHAIR)	CB8	2021-02-19	no	ND	ND	Neg
537	MN	2019-07-22	2021-02-18	1.57222	CAT	DLH (DOMESTIC LONGHAIR)	CB8	2021-02-19	no	ND	ND	Neg
538	MN	2007-02-20	2021-02-15	13.9861	CAT	DSH (DOMESTIC SHORTHAIR)	ME15	2021-02-19	yes	neg	ND	neg
539	MN	2019-02-20	2021-02-16	1.98889	CAT	DSH (DOMESTIC SHORTHAIR)	L18	2021-02-19	no	ND	ND	Neg
540	F	2020-06-11	2021-02-19	0.688889	CAT	DSH (DOMESTIC SHORTHAIR)	HP9	2021-02-22	no	ND	ND	Neg
541	M	2020-08-08	2021-02-19	0.530556	CAT	RUSSIAN BLUE	DH8	2021-02-22	no	ND	ND	Neg
542	F	2020-09-17	2021-02-19	0.422222	CAT	RUSSIAN BLUE	DH8	2021-02-22	no	ND	ND	Neg
543	FN	2014-04-25	2021-02-19	6.81667	CAT	SPHINX	CB8	2021-02-22	no	ND	ND	Neg
544	FN	2018-02-23	2021-02-20	2.99167	CAT	DSH (DOMESTIC SHORTHAIR)	LS27	2021-02-22	no	ND	ND	Neg
545	MN	2008-02-23	2021-02-17	12.9833	CAT	DSH (DOMESTIC SHORTHAIR)	CB8	2021-02-22	no	ND	ND	Neg
546	M	2004-03-11	2021-02-19	16.9389	CAT	DSH (DOMESTIC SHORTHAIR)	EH9	2021-02-22	no	ND	ND	Neg
547	NOT SPECIFIED	NOT SPECIFIED	2021-02-19	#VALUE!	CAT	NOT SPECIFIED	EH26	2021-02-22	no	ND	ND	Neg
548	MN	2016-06-25	2021-02-16	4.64167	CAT	DSH (DOMESTIC SHORTHAIR)	JE2	2021-02-23	no	ND	ND	neg
549	MN	2008-02-25	2021-02-18	12.9806	CAT	DSH (DOMESTIC SHORTHAIR)	EX5	2021-02-24	no	ND	ND	Neg
550	MN	2010-10-27	2021-02-23	10.3222	CAT	DLH (DOMESTIC LONGHAIR)	CB8	2021-02-24	no	ND	ND	Neg
551	FN	2020-10-27	2021-02-23	0.322222	CAT	SIAMESE	N8	2021-02-25	no	ND	ND	Neg
552	FN	2019-06-28	2021-02-24	1.65556	CAT	DSH (DOMESTIC SHORTHAIR)	UB5	2021-02-25	no	ND	ND	Neg
553	M	2014-01-19	2021-02-24	7.09722	CAT	BENGAL	TW1	2021-02-25	no	ND	ND	Neg
554	MN	2008-10-28	2021-02-24	12.3222	CAT	DSH (DOMESTIC SHORTHAIR)	WD17	2021-02-26	no	ND	ND	Neg
555	F	NOT SPECIFIED	2021-02-25	#VALUE!	CAT	DSH (DOMESTIC SHORTHAIR)	DH9	2021-03-01	no	ND	ND	Neg
556	MN	2008-07-01	2021-02-26	12.6528	CAT	DLH (DOMESTIC LONGHAIR)	CB8	2021-03-01	no	ND	ND	Neg
557	MN	2007-03-02	2021-02-28	13.9889	CAT	DSH (DOMESTIC SHORTHAIR)	LL55	2021-03-01	no	ND	ND	Neg
558	NOT SPECIFIED	NOT SPECIFIED	2021-02-27	#VALUE!	CAT	NOT SPECIFIED	EH26	2021-03-01	no	ND	ND	Neg
559	M	2008-01-26	2021-03-01	13.0972	#N/A	#N/A	G61	#N/A	no	ND	ND	neg
560	M	2019-01-02	2021-03-01	2.16389	CAT	DSH (DOMESTIC SHORTHAIR)	LS15	2021-03-02	no	ND	ND	Neg
561	NOT SPECIFIED	NOT SPECIFIED	2021-02-02	#VALUE!	CAT	NOT SPECIFIED	AL9	2021-03-02	no	ND	ND	Neg
562	FN	2017-03-03	2021-03-02	3.99722	CAT	MAINE COON	EX5	2021-03-03	no	ND	ND	Neg
563	FN	2020-09-02	2021-03-02	0.5	CAT	DSH (DOMESTIC SHORTHAIR)	CB8	2021-03-03	no	ND	ND	Neg
564	F	NOT SPECIFIED	2021-03-02	#VALUE!	CAT	BRITISH BLUE	CB3	2021-03-03	no	ND	ND	Neg
565	M	2018-07-06	2021-02-17	2.61389	CAT	SHORTHAIR BRITISH (PED)	NG5	2021-02-22	no	ND	ND	Neg
566	FN	2018-09-04	2021-03-03	2.49722	CAT	MAINE COON	EH9	2021-03-04	no	ND	ND	Neg
567	M	2020-04-04	2021-03-01	0.908333	CAT	RAGDOLL	HA5	2021-03-04	no	ND	ND	Neg
568	MN	2019-12-04	2021-03-02	1.24444	CAT	DLH (DOMESTIC LONGHAIR)	EH30	2021-03-04	no	ND	ND	Neg
569	MN	2013-01-03	2021-03-03	8.16667	CAT	DSH (DOMESTIC SHORTHAIR)	CB8	2021-03-04	no	ND	ND	Neg
570	F	2020-04-23	2021-03-04	0.863889	CAT	DSH (DOMESTIC SHORTHAIR)	G61	2021-03-05	no	ND	ND	Neg
571	FN	2016-03-05	2021-03-04	4.99722	#N/A	#N/A	EX5	#N/A	no	ND	ND	neg
572	NOT SPECIFIED	NOT SPECIFIED	2021-03-01	#VALUE!	CAT	DSH (DOMESTIC SHORTHAIR)	RH20	2021-03-05	no	ND	ND	Neg
573	M	2012-03-05	2021-03-04	8.99722	CAT	DSH (DOMESTIC SHORTHAIR)	FY6	2021-03-05	no	ND	ND	Neg
574	FN	2006-10-05	2021-03-04	14.4139	CAT	DSH (DOMESTIC SHORTHAIR)	CB8	2021-03-05	no	ND	ND	Neg
575	M	2020-06-08	2021-03-05	0.741667	#N/A	#N/A	LS15	#N/A	no	ND	ND	neg
576	F	2020-04-10	2021-03-07	0.908333	#N/A	#N/A	LS15	#N/A	no	ND	ND	neg
577	NOT SPECIFIED	NOT SPECIFIED	2021-03-05	#VALUE!	#N/A	#N/A	EH26	#N/A	no	ND	ND	neg
578	MN	2007-08-08	2021-03-03	13.5694	#N/A	#N/A	RM17	#N/A	no	ND	ND	neg
579	FN	2015-03-09	2021-03-05	5.98889	#N/A	#N/A	SG5	#N/A	no	ND	ND	neg
580	F	2019-09-09	2021-03-08	1.49722	#N/A	#N/A	FY6	#N/A	no	ND	ND	neg
581	M	2020-11-08	2021-03-08	0.333333	#N/A	#N/A	FY6	#N/A	no	ND	ND	neg
582	FN	2019-09-19	2021-03-08	1.46944	#N/A	#N/A	EH6	#N/A	yes	pos	yes	pos
583	FN	2015-06-12	2021-03-09	5.74167	CAT	DSH (DOMESTIC SHORTHAIR)	CB8	2021-03-11	no	ND	ND	Neg
584	NOT SPECIFIED	2020-05-12	2021-03-11	0.830556	CAT	DSH (DOMESTIC SHORTHAIR)	CB8	2021-03-12	no	ND	ND	Neg
585	MN	2017-03-15	2021-03-11	3.98889	CAT	DSH (DOMESTIC SHORTHAIR)	JE2	2021-03-15	no	ND	ND	Neg
586	NOT SPECIFIED	NOT SPECIFIED	2021-03-15	#VALUE!	CAT	NOT SPECIFIED	EH26	2021-03-16	no	ND	ND	Neg
587	NOT SPECIFIED	NOT SPECIFIED	2021-03-15	#VALUE!	CAT	NOT SPECIFIED	FY6	2021-03-16	no	ND	ND	Neg
588	NOT SPECIFIED	NOT SPECIFIED	2021-03-15	#VALUE!	CAT	NOT SPECIFIED	FY6	2021-03-16	no	ND	ND	Neg
589	NOT SPECIFIED	NOT SPECIFIED	2021-03-15	#VALUE!	CAT	NOT SPECIFIED	FY6	2021-03-16	no	ND	ND	Neg
590	NOT SPECIFIED	NOT SPECIFIED	2021-03-15	#VALUE!	CAT	NOT SPECIFIED	FY6	2021-03-16	no	ND	ND	Neg
591	M	2017-03-16	2021-03-12	3.98889	CAT	DSH (DOMESTIC SHORTHAIR)	NG17	2021-03-16	no	ND	ND	Neg
592	FN	2017-03-16	2021-03-15	3.99722	CAT	PERSIAN (LONGHAIR)	EX5	2021-03-16	no	ND	ND	Neg
593	M	2012-09-02	2021-03-15	8.53611	CAT	DSH (DOMESTIC SHORTHAIR)	G61	2021-03-16	no	ND	ND	Neg
594	MN	2019-08-09	2021-03-15	1.6	CAT	PERSIAN (LONGHAIR)	KY1	2021-03-17	no	ND	ND	Neg
595	FN	2011-02-16	2021-03-16	10.0833	CAT	DSH (DOMESTIC SHORTHAIR)	CB8	2021-03-17	no	ND	ND	Neg
596	FN	2004-02-16	2021-03-16	17.0833	CAT	DSH (DOMESTIC SHORTHAIR)	CB8	2021-03-17	no	ND	ND	Neg
597	MN	2007-03-05	2021-03-17	14.0333	CAT	DSH (DOMESTIC SHORTHAIR)	G4	2021-03-18	no	ND	ND	Neg
598	F	2019-07-18	2021-03-17	1.66389	CAT	CHARTREUX	DH8	2021-03-18	no	ND	ND	Neg
599	F	2020-12-16	2021-03-17	0.252778	CAT	SIAMESE	DH8	2021-03-18	no	ND	ND	Neg
600	F	2018-06-01	2021-03-17	2.79444	CAT	CHARTREUX	DH8	2021-03-18	no	ND	ND	Neg
601	FN	2020-08-17	2021-03-17	0.583333	CAT	DEVON REX	CB8	2021-03-18	no	ND	ND	Neg
602	FN	2017-05-01	2021-03-17	3.87778	CAT	DSH (DOMESTIC SHORTHAIR)	MK7	2021-03-19	no	ND	ND	Neg
603	NOT SPECIFIED	2012-03-19	2021-03-18	8.99722	CAT	DSH (DOMESTIC SHORTHAIR)	LS15	2021-03-19	no	ND	ND	Neg
604	M	2009-07-08	2021-03-18	11.6944	CAT	DSH (DOMESTIC SHORTHAIR)	CF32	2021-03-19	yes	neg	ND	neg
605	M	2017-03-19	2021-03-18	3.99722	CAT	DSH (DOMESTIC SHORTHAIR)	CF32	2021-03-19	no	ND	ND	Neg
606	MN	2019-07-26	2021-03-17	1.64167	CAT	BIRMAN	PE19	2021-03-19	no	ND	ND	neg
607	F	2016-10-21	2021-03-19	4.41111	#N/A	#N/A	SL7	#N/A	no	ND	ND	neg
608	FN	2018-03-23	2021-03-19	2.98889	CAT	DSH (DOMESTIC SHORTHAIR)	EX5	2021-03-22	no	ND	ND	Neg
609	F	2018-06-23	2021-03-17	2.73333	CAT	DSH (DOMESTIC SHORTHAIR)	DE24	2021-03-22	no	ND	ND	Neg
610	F	NOT SPECIFIED	2021-03-16	#VALUE!	CAT	NOT SPECIFIED	NE10	2021-03-22	yes	neg	ND	neg
611	F	2017-03-22	2021-03-16	3.98333	CAT	DLH (DOMESTIC LONGHAIR)	NE10	2021-03-22	yes	neg	ND	neg
612	NOT SPECIFIED	NOT SPECIFIED	2021-03-21	#VALUE!	CAT	NOT SPECIFIED	EH26	2021-03-22	no	ND	ND	Neg
613	NOT SPECIFIED	NOT SPECIFIED	2021-03-21	#VALUE!	CAT	NOT SPECIFIED	EH26	2021-03-22	no	ND	ND	Neg
614	M	2019-01-31	2021-03-21	2.14167	CAT	CHARTREUX	DH8	2021-03-22	no	ND	ND	Neg
615	FN	2007-01-25	2021-03-21	14.1556	CAT	EGYPTIAN MAU	DH8	2021-03-22	no	ND	ND	Neg
616	F	2019-06-26	2021-03-21	1.73611	CAT	SIAMESE	DH8	2021-03-22	no	ND	ND	Neg
617	M	2020-11-30	2021-03-17	0.297222	CAT	BENGAL	NW2	2021-03-22	no	ND	ND	Neg
618	M	NOT SPECIFIED	2021-03-18	#VALUE!	CAT	DSH (DOMESTIC SHORTHAIR)	NG17	2021-03-23	yes	neg	ND	neg
619	MN	2018-04-24	2021-03-19	2.90278	CAT	MAINE COON	CB8	2021-03-23	no	ND	ND	Neg
620	NOT SPECIFIED	NOT SPECIFIED	2021-03-22	#VALUE!	CAT	NOT SPECIFIED	EH26	2021-03-23	no	ND	ND	Neg
621	NOT SPECIFIED	NOT SPECIFIED	2021-03-22	#VALUE!	CAT	NOT SPECIFIED	EH26	2021-03-23	no	ND	ND	Neg
622	NOT SPECIFIED	NOT SPECIFIED	2021-03-23	#VALUE!	CAT	NOT SPECIFIED	EH26	2021-03-24	no	ND	ND	Neg
623	MN	2013-02-25	2021-03-23	8.07778	CAT	RAGDOLL	WA7	2021-03-24	no	ND	ND	Neg
624	MN	2019-03-26	2021-03-23	1.99167	CAT	DSH (DOMESTIC SHORTHAIR)	CH8	2021-03-25	no	ND	ND	Neg
625	MN	2014-07-26	2021-03-23	6.65833	CAT	DSH (DOMESTIC SHORTHAIR)	GL2	2021-03-25	no	ND	ND	Neg
626	F	2019-03-26	2021-03-24	1.99444	CAT	DSH (DOMESTIC SHORTHAIR)	SE4	2021-03-25	no	ND	ND	Neg
627	F	2019-11-25	2021-03-18	1.31389	CAT	DSH (DOMESTIC SHORTHAIR)	SE4	2021-03-25	no	ND	ND	Neg
628	F	2009-03-25	2021-03-24	11.9972	CAT	DSH (DOMESTIC SHORTHAIR)	LS15	2021-03-25	no	ND	ND	Neg
629	FN	2020-05-26	2021-03-24	0.827778	CAT	DSH (DOMESTIC SHORTHAIR)	CW8	2021-03-26	no	ND	ND	Neg
630	M	2008-02-24	2021-03-23	13.0806	CAT	DSH (DOMESTIC SHORTHAIR)	CB8	2021-03-26	no	ND	ND	Neg
631	F	2020-04-26	2021-03-23	0.908333	CAT	BIRMAN	DE24	2021-03-26	no	ND	ND	Neg
632	M	2019-03-27	2021-03-25	1.99444	CAT	NOT SPECIFIED	FY6	2021-03-26	no	ND	ND	Neg
633	F	2019-03-27	2021-03-25	1.99444	CAT	BENGAL	FY6	2021-03-26	no	ND	ND	Neg
634	MN	2019-03-27	2021-03-25	1.99444	CAT	RAGDOLL	EX5	2021-03-26	no	ND	ND	Neg
635	M	2020-11-07	2021-03-26	0.386111	#N/A	#N/A	BN1	#N/A	no	ND	ND	neg
636	MN	2007-05-18	2021-03-28	13.8611	CAT	DSH (DOMESTIC SHORTHAIR)	S81	2021-03-29	no	ND	ND	Neg
637	MN	2018-09-29	2021-03-26	2.49167	CAT	DSH (DOMESTIC SHORTHAIR)	B92	2021-03-29	no	ND	ND	Neg
638	M	2020-03-29	2021-03-26	0.991667	#N/A	#N/A	FY6	#N/A	no	ND	ND	neg
639	MN	2007-05-18	2021-03-25	13.8528	CAT	DSH (DOMESTIC SHORTHAIR)	JE2	2021-03-30	no	ND	ND	Neg
640	F	2019-03-31	2021-03-29	1.99722	CAT	DSH (DOMESTIC SHORTHAIR)	FY6	2021-03-30	no	ND	ND	neg
641	M	2019-03-31	2021-03-29	1.99722	CAT	DSH (DOMESTIC SHORTHAIR)	FY6	2021-03-30	no	ND	ND	neg
642	F	2009-03-30	2021-03-25	11.9861	#N/A	#N/A	L3	#N/A	no	ND	ND	neg
643	F	2020-07-08	2021-03-25	0.713889	CAT	RAGDOLL	PE7	2021-03-30	no	ND	ND	Neg
644	MN	2005-03-30	2021-03-25	15.9861	#N/A	#N/A	TQ12	#N/A	no	ND	ND	neg
645	NOT SPECIFIED	NOT SPECIFIED	2021-03-30	#VALUE!	#N/A	#N/A	EH26	#N/A	no	ND	ND	neg
646	NOT SPECIFIED	NOT SPECIFIED	2021-03-29	#VALUE!	#N/A	#N/A	EH26	#N/A	no	ND	ND	neg
647	MN	2020-03-30	2021-03-29	0.997222	#N/A	#N/A	CB8	#N/A	no	ND	ND	neg
648	M	2018-10-19	2021-03-29	2.44444	#N/A	#N/A	WA7	#N/A	yes	pos	yes	pos
649	M	2019-03-01	2021-03-29	2.07778	#N/A	#N/A	LS15	#N/A	no	ND	ND	neg
650	MN	2013-03-11	2021-03-31	8.05556	CAT	RUSSIAN BLUE	NE23	2021-04-01	no	ND	ND	Neg
651	FN	2008-12-01	2021-03-30	12.3306	CAT	NORWEGIAN FOREST	EH3	2021-04-01	no	ND	ND	Neg
652	NOT SPECIFIED	NOT SPECIFIED	2021-03-31	#VALUE!	#N/A	#N/A	EH26	#N/A	no	ND	ND	neg
653	MN	2005-04-01	2021-03-31	16	#N/A	#N/A	EX5	#N/A	no	ND	ND	neg
654	M	NOT SPECIFIED	2021-04-05	#VALUE!	#N/A	#N/A	PO33	#N/A	no	ND	ND	neg
655	MN	2012-06-06	2021-04-01	8.81944	CAT	REX	EH3	2021-04-06	no	ND	ND	Neg
656	MN	2009-04-06	2021-04-01	11.9861	#N/A	#N/A	TN30	#N/A	no	ND	ND	neg
657	MN	2009-04-06	2021-04-01	11.9861	#N/A	#N/A	TN30	#N/A	no	ND	ND	neg
658	M	2020-07-20	2021-03-31	0.697222	#N/A	#N/A	NG5	#N/A	no	ND	ND	neg
659	FN	2020-04-07	2021-04-05	0.994444	CAT	DSH (DOMESTIC SHORTHAIR)	WF17	2021-04-07	no	ND	ND	Neg
660	MN	2008-08-07	2021-04-06	12.6639	CAT	PERSIAN (LONGHAIR)	CB8	2021-04-07	no	ND	ND	Neg
661	FN	2019-05-09	2021-04-06	1.90833	CAT	DSH (DOMESTIC SHORTHAIR)	CB8	2021-04-07	no	ND	ND	Neg
662	M	2019-04-09	2021-04-07	1.99444	#N/A	#N/A	HP3	#N/A	no	ND	ND	neg
663	F	2013-04-08	2021-04-07	7.99722	#N/A	#N/A	HP3	#N/A	no	ND	ND	neg
664	FN	2020-04-09	2021-04-08	0.997222	#N/A	#N/A	B91	#N/A	no	ND	ND	neg
665	MN	2014-06-13	2021-04-09	6.82222	#N/A	#N/A	CB8	#N/A	no	ND	ND	neg
666	MN	2012-04-12	2021-04-07	8.98611	#N/A	#N/A	TN30	#N/A	no	ND	ND	neg
667	FN	2019-04-13	2021-04-09	1.98889	#N/A	#N/A	CB1	#N/A	no	ND	ND	neg
668	NOT SPECIFIED	NOT SPECIFIED	2021-04-09	#VALUE!	#N/A	#N/A	EH26	#N/A	no	ND	ND	neg
669	FN	2019-04-14	2021-04-09	1.98611	#N/A	#N/A	BH24	#N/A	no	ND	ND	neg
670	FN	2020-07-01	2021-04-12	0.780556	#N/A	#N/A	RM14	#N/A	yes	pos	yes	pos
671	F	NOT SPECIFIED	2021-04-13	#VALUE!	#N/A	#N/A	EH26	#N/A	no	ND	ND	neg
672	F	NOT SPECIFIED	2021-04-12	#VALUE!	#N/A	#N/A	EH26	#N/A	no	ND	ND	neg
673	M	2020-07-16	2021-04-13	0.741667	#N/A	#N/A	S20	#N/A	no	ND	ND	neg
674	M	2020-07-16	2021-04-13	0.741667	#N/A	#N/A	S20	#N/A	no	ND	ND	neg
675	M	2018-04-16	2021-04-14	2.99444	#N/A	#N/A	AL9	#N/A	no	ND	ND	neg
676	NOT SPECIFIED	NOT SPECIFIED	2021-04-15	#VALUE!	#N/A	#N/A	RH20	#N/A	no	ND	ND	neg
677	MN	2015-08-20	2021-04-16	5.65556	#N/A	#N/A	CB8	#N/A	no	ND	ND	neg
678	MN	2012-04-19	2021-04-16	8.99167	#N/A	#N/A	BD15	#N/A	no	ND	ND	neg
679	NOT SPECIFIED	NOT SPECIFIED	2021-04-18	#VALUE!	#N/A	#N/A	EH26	#N/A	no	ND	ND	neg
680	NOT SPECIFIED	NOT SPECIFIED	2021-04-18	#VALUE!	#N/A	#N/A	EH26	#N/A	no	ND	ND	neg
681	NOT SPECIFIED	NOT SPECIFIED	2021-04-19	#VALUE!	#N/A	#N/A	EH26	#N/A	no	ND	ND	neg
682	NOT SPECIFIED	NOT SPECIFIED	2021-04-19	#VALUE!	#N/A	#N/A	EH26	#N/A	no	ND	ND	neg
683	FN	2010-04-22	2021-04-20	10.9944	#N/A	#N/A	WD24	#N/A	no	ND	ND	neg
684	FN	2020-06-21	2021-04-20	0.830556	#N/A	#N/A	WD24	#N/A	no	ND	ND	neg
685	MN	2013-04-21	2021-04-20	7.99722	#N/A	#N/A	WD24	#N/A	no	ND	ND	neg
686	MN	2020-10-21	2021-04-20	0.497222	#N/A	#N/A	CB8	#N/A	no	ND	ND	neg
687	F	2017-08-23	2021-04-20	3.65833	#N/A	#N/A	GL2	#N/A	no	ND	ND	neg
688	FN	2012-04-22	2021-04-21	8.99722	CAT	BRITISH SHORT HAIR	GL2	2021-04-22	no	ND	ND	Neg
689	M	2017-11-01	2021-04-20	3.46944	#N/A	#N/A	GL2	#N/A	no	ND	ND	neg
690	F	2019-04-27	2021-04-21	1.98333	#N/A	#N/A	GL2	#N/A	no	ND	ND	neg
691	M	2017-08-01	2021-04-20	3.71944	#N/A	#N/A	GL2	#N/A	no	ND	ND	neg
692	FN	2015-07-25	2021-04-22	5.74167	#N/A	#N/A	CB3	#N/A	no	ND	ND	neg
693	MN	2020-04-24	2021-04-25	1.00278	#N/A	#N/A	EH26	#N/A	no	ND	ND	neg
694	M	2006-04-07	2021-04-27	15.0556	#N/A	#N/A	G61	#N/A	no	ND	ND	neg
695	M	2020-06-27	2021-04-26	0.830556	#N/A	#N/A	FY6	#N/A	no	ND	ND	neg
696	F	2013-05-29	2021-04-26	7.90833	#N/A	#N/A	EH26	#N/A	no	ND	ND	neg
697	F	2020-04-28	2021-04-27	0.997222	#N/A	#N/A	BH24	#N/A	no	ND	ND	neg
698	MN	2012-05-25	2021-04-28	8.925	CAT	DSH (DOMESTIC SHORTHAIR)	HA2	2021-04-29	no	ND	ND	neg
699	FN	2020-08-08	2021-04-27	0.719444	CAT	EUROPEAN SHORT HAIR	CB1	2021-04-29	no	ND	ND	neg
700	MN	2011-07-31	2021-04-27	9.74167	CAT	SIAMESE	YO24	2021-04-29	no	ND	ND	neg
701	M	2019-04-30	2021-04-27	1.99167	CAT	NOT SPECIFIED	RH20	2021-04-29	no	ND	ND	neg
702	NOT SPECIFIED	NOT SPECIFIED	2021-04-28	#VALUE!	CAT	NOT SPECIFIED	EH26	2021-04-29	no	ND	ND	neg
703	FN	2010-09-29	2021-04-28	10.5806	CAT	DSH (DOMESTIC SHORTHAIR)	CB8	2021-04-29	no	ND	ND	neg
704	FN	2020-09-29	2021-04-29	0.583333	CAT	DSH (DOMESTIC SHORTHAIR)	EH26	2021-04-30	no	ND	ND	neg
705	MN	2020-04-30	2021-04-27	0.991667	CAT	RAGDOLL	AL5	2021-04-30	no	ND	ND	neg
706	F	2020-12-25	2021-04-30	0.347222	CAT	DSH (DOMESTIC SHORTHAIR)	CB24	2021-05-04	no	ND	ND	neg
707	MN	NOT SPECIFIED	2021-04-28	#VALUE!	CAT	DSH (DOMESTIC SHORTHAIR)	BD17	2021-05-04	no	ND	ND	neg
708	FN	2019-08-05	2021-04-29	1.73333	CAT	RAGDOLL	LN2	2021-05-04	no	ND	ND	neg
709	MN	2008-09-03	2021-04-29	12.6556	CAT	DSH (DOMESTIC SHORTHAIR)	CT4	2021-05-04	no	ND	ND	neg
710	M	2016-04-10	2021-04-30	5.05556	CAT	MAINE COON	WN7	2021-05-04	no	ND	ND	neg
711	M	2020-12-03	2021-04-30	0.408333	CAT	DLH (DOMESTIC LONGHAIR)	FY6	2021-05-04	no	ND	ND	neg
712	F	2020-10-28	2021-04-30	0.505556	CAT	SHORTHAIR BRITISH (PED)	EH26	2021-05-04	no	ND	ND	neg
713	MN	2014-05-06	2021-05-04	6.99444	CAT	DSH (DOMESTIC SHORTHAIR)	JE2	2021-05-05	no	ND	ND	neg
714	F	NOT SPECIFIED	2021-05-04	#VALUE!	CAT	DSH (DOMESTIC SHORTHAIR)	FY6	2021-05-05	no	ND	ND	neg
715	MN	2016-05-05	2021-04-23	4.96667	CAT	SPHINX	CB8	2021-05-05	no	ND	ND	neg
716	MN	2015-06-01	2021-05-05	5.92778	CAT	DSH (DOMESTIC SHORTHAIR)	WA7	2021-05-06	no	ND	ND	neg
717	NOT SPECIFIED	2020-07-06	2021-05-06	0.833333	CAT	BENGAL	CV4	2021-05-06	yes	neg	ND	neg
718	FN	2014-05-07	2021-05-04	6.99167	CAT	DLH (DOMESTIC LONGHAIR)	CV4	2021-05-06	no	ND	ND	Neg
719	NOT SPECIFIED	NOT SPECIFIED	2021-05-05	#VALUE!	CAT	NOT SPECIFIED	EH26	2021-05-06	no	ND	ND	Neg
720	MN	2016-05-22	2021-05-05	4.95278	CAT	BIRMAN	TN10	2021-05-07	yes	pos	yes	pos	586.132	676.764	243.465	0	676.764
721	MN	2016-05-22	2021-05-05	4.95278	CAT	BIRMAN	TN10	2021-05-07	yes	pos	yes	pos	627.167	719.246	247.297	56	719.246
722	MN	2021-02-01	2021-04-30	0.247222	CAT	MAINE COON	LL26	2021-05-07	no	ND	ND	neg
723	M	2017-05-26	2021-05-05	3.94167	CAT	DSH (DOMESTIC SHORTHAIR)	LU7	2021-05-07	no	ND	ND	Neg
724	MN	2015-05-08	2021-05-06	5.99444	CAT	DSH (DOMESTIC SHORTHAIR)	EX5	2021-05-07	no	ND	ND	neg
725	M	2010-05-08	2021-05-06	10.9944	CAT	DSH (DOMESTIC SHORTHAIR)	LS15	2021-05-07	no	ND	ND	neg
726	MN	2011-06-08	2021-05-06	9.91111	CAT	PERSIAN (LONGHAIR)	CH65	2021-05-07	no	ND	ND	neg
727	M	NOT SPECIFIED	2021-05-06	#VALUE!	CAT	NOT SPECIFIED	B92	2021-05-07	no	ND	ND	neg
728	M	NOT SPECIFIED	2021-05-03	#VALUE!	CAT	NOT SPECIFIED	DN32	2021-05-07	no	ND	ND	neg
729	F	2014-05-01	2021-05-05	7.01111	CAT	DSH (DOMESTIC SHORTHAIR)	G61	2021-05-07	no	ND	ND	Neg
730	M	NOT SPECIFIED	2021-05-07	#VALUE!	CAT	DSH (DOMESTIC SHORTHAIR)	BR3	2021-05-10	no	ND	ND	Neg
731	MN	2019-05-11	2021-05-06	1.98611	CAT	DLH (DOMESTIC LONGHAIR)	TN30	2021-05-10	yes	pos	yes	pos	288.099	263.556	74.4423		288.099
732	MN	2016-05-10	2021-05-06	4.98889	CAT	DLH (DOMESTIC LONGHAIR)	TN30	2021-05-10	no	ND	ND	neg
733	F	2020-10-09	2021-05-07	0.577778	CAT	DSH (DOMESTIC SHORTHAIR)	W1H	2021-05-10	no	ND	ND	neg
734	M	2014-05-11	2021-05-04	6.98056	CAT	NOT SPECIFIED	RH20	2021-05-10	no	ND	ND	neg
735	F	2009-09-01	2021-05-07	11.6833	CAT	SIAMESE	SK4	2021-05-10	no	ND	ND	neg
736	MN	2012-10-09	2021-05-09	8.58333	CAT	DSH (DOMESTIC SHORTHAIR)	EH26	2021-05-10	no	ND	ND	neg
737	MN	2020-02-28	2021-05-05	1.18611	CAT	SHORTHAIR BRITISH (PED)	G61	2021-05-10	no	ND	ND	neg
738	MN	2018-05-11	2021-05-09	2.99444	CAT	DSH (DOMESTIC SHORTHAIR)	CM2	2021-05-10	no	ND	ND	neg
739	MN	2017-05-10	2021-05-07	3.99167	CAT	DSH (DOMESTIC SHORTHAIR)	CM2	2021-05-10	no	ND	ND	neg
740	F	2020-10-07	2021-05-07	0.583333	CAT	DSH (DOMESTIC SHORTHAIR)	S6	2021-05-10	no	ND	ND	neg
741	MN	2020-07-11	2021-05-10	0.830556	CAT	DSH (DOMESTIC SHORTHAIR)	KY15	2021-05-11	no	ND	ND	neg
742	F	2020-06-11	2021-05-10	0.913889	CAT	DSH (DOMESTIC SHORTHAIR)	B92	2021-05-11	no	ND	ND	neg
743	M	2010-04-19	2021-05-10	11.0583	CAT	SHORTHAIR BRITISH (PED)	B91	2021-05-11	no	ND	ND	neg
744	F	2014-06-12	2021-05-10	6.91111	CAT	SHORTHAIR BRITISH (PED)	B91	2021-05-11	no	ND	ND	Neg
745	F	2015-12-09	2021-05-10	5.41944	CAT	SHORTHAIR BRITISH (PED)	B91	2021-05-11	no	ND	ND	Neg
746	M	2016-08-17	2021-05-10	4.73056	CAT	SHORTHAIR BRITISH (PED)	B91	2021-05-11	no	ND	ND	Neg
747	MN	2017-06-12	2021-05-10	3.91111	CAT	DSH (DOMESTIC SHORTHAIR)	EH26	2021-05-11	yes	pos	yes	pos	349.855	413.397	181.48		413.397
748	FN	2014-11-03	2021-05-10	6.51944	CAT	NORWEGIAN FOREST	NW5	2021-05-12	no	ND	ND	Neg
749	MN	2008-05-12	2021-05-11	12.9972	CAT	NOT SPECIFIED	EH26	2021-05-12	no	ND	ND	neg
750	MN	2020-10-11	2021-05-11	0.583333	CAT	DSH (DOMESTIC SHORTHAIR)	JE2	2021-05-12	no	ND	ND	Neg
751	F	2009-08-13	2021-05-10	11.7417	CAT	DSH (DOMESTIC SHORTHAIR)	SE10	2021-05-12	no	ND	ND	Neg
752	NOT SPECIFIED	2020-05-16	2021-05-12	0.988889	CAT	RUSSIAN BLUE	B91	2021-05-13	no	ND	ND	neg
753	F	2017-05-13	2021-05-09	3.98889	CAT	NOT SPECIFIED	RH20	2021-05-13	no	ND	ND	neg
754	MN	2007-05-14	2021-05-12	13.9944	CAT	DSH (DOMESTIC SHORTHAIR)	NR12	2021-05-13	no	ND	ND	neg
755	MN	2020-08-01	2021-05-11	0.777778	CAT	DSH (DOMESTIC SHORTHAIR)	DE6	2021-05-13	no	ND	ND	neg
756	MN	NOT SPECIFIED	2021-05-11	#VALUE!	CAT	DSH (DOMESTIC SHORTHAIR)	HX6	2021-05-13	no	ND	ND	neg
757	FN	2019-04-14	2021-05-12	2.07778	CAT	BURMESE	EH14	2021-05-13	no	ND	ND	neg
758	M	2017-05-13	2021-05-12	3.99722	CAT	DSH (DOMESTIC SHORTHAIR)	FY6	2021-05-13	no	ND	ND	Neg
759	NOT SPECIFIED	2019-05-14	2021-05-12	1.99444	CAT	DSH (DOMESTIC SHORTHAIR)	LS15	2021-05-13	no	ND	ND	neg
760	M	2006-12-16	2021-05-13	14.4083	#N/A	#N/A	G61	#N/A	no	ND	ND	neg
761	F	2020-05-14	2021-05-13	0.997222	CAT	RAGDOLL	CB8	2021-05-14	no	ND	ND	neg
762	M	2019-02-15	2021-05-12	2.24167	CAT	DSH (DOMESTIC SHORTHAIR)	DH1	2021-05-14	no	ND	ND	Neg
763	M	2019-05-15	2021-05-13	1.99444	CAT	DSH (DOMESTIC SHORTHAIR)	WA9	2021-05-14	no	ND	ND	neg
764	FN	2005-06-24	2021-05-15	15.8917	CAT	BIRMAN	GU7	2021-05-17	no	ND	ND	neg
765	M	NOT SPECIFIED	2021-05-13	#VALUE!	CAT	NOT SPECIFIED	WF17	2021-05-17	no	ND	ND	Neg
766	MN	2010-05-18	2021-05-14	10.9889	CAT	DSH (DOMESTIC SHORTHAIR)	CB8	2021-05-17	no	ND	ND	Neg
767	M	2020-11-16	2021-05-16	0.5	CAT	NOT SPECIFIED	EH26	2021-05-17	no	ND	ND	neg
768	M	2017-05-17	2021-05-16	3.99722	CAT	NOT SPECIFIED	PE29	2021-05-17	no	ND	ND	Neg
769	F	2019-05-18	2021-05-14	1.98889	CAT	DSH (DOMESTIC SHORTHAIR)	DE6	2021-05-17	no	ND	ND	Neg
770	M	NOT SPECIFIED	2021-05-13	#VALUE!	CAT	NOT SPECIFIED	RH20	2021-05-18	no	ND	ND	Neg
771	FN	2013-01-01	2021-05-18	8.38056	CAT	DSH (DOMESTIC SHORTHAIR)	CV34	2021-05-19	no	ND	ND	Neg
772	F	2019-10-08	2021-05-18	1.61111	CAT	NOT SPECIFIED	EH26	2021-05-19	no	ND	ND	neg
773	FN	2015-05-20	2021-05-18	5.99444	CAT	DSH (DOMESTIC SHORTHAIR)	B47	2021-05-19	no	ND	ND	Neg
774	MN	2015-03-21	2021-05-18	6.15833	CAT	ORIENTAL	CB8	2021-05-19	no	ND	ND	Neg
775	FN	2015-12-20	2021-05-19	5.41389	CAT	DLH (DOMESTIC LONGHAIR)	CB8	2021-05-20	no	ND	ND	Neg
776	FN	2020-07-17	2021-05-20	0.841667	CAT	DSH (DOMESTIC SHORTHAIR)	PE14	2021-05-20	no	ND	ND	Neg
777	M	2020-01-11	2021-05-19	1.35556	CAT	NOT SPECIFIED	EH26	2021-05-20	no	ND	ND	Neg
778	F	2020-12-20	2021-05-19	0.413889	CAT	DSH (DOMESTIC SHORTHAIR)	B62	2021-05-21	no	ND	ND	Neg
779	F	2018-01-21	2021-05-19	3.32778	CAT	DSH (DOMESTIC SHORTHAIR)	WN7	2021-05-21	no	ND	ND	Neg
780	FN	2014-05-22	2021-05-20	6.99444	CAT	NOT SPECIFIED	CB8	2021-05-21	no	ND	ND	Neg
781	MN	2012-03-23	2021-05-20	9.15833	CAT	DSH (DOMESTIC SHORTHAIR)	EX31	2021-05-24	no	ND	ND	Neg
782	M	2017-05-24	2021-05-17	3.98056	CAT	DSH (DOMESTIC SHORTHAIR)	RH20	2021-05-24	no	ND	ND	Neg
783	NOT SPECIFIED	NOT SPECIFIED	2021-05-24	#VALUE!	CAT	DLH (DOMESTIC LONGHAIR)	BT39	2021-05-25	no	ND	ND	neg
784	M	2020-10-05	2021-05-24	0.636111	CAT	SHORTHAIR BRITISH (PED)	NN5	2021-05-25	no	ND	ND	neg
785	FN	2020-07-16	2021-05-24	0.855556	CAT	DSH (DOMESTIC SHORTHAIR)	EH26	2021-05-25	no	ND	ND	neg
786	M	2020-11-29	2021-05-24	0.486111	CAT	SCOTTISH FOLD	EH26	2021-05-25	no	ND	ND	neg
787	F	2020-12-30	2021-05-25	0.402778	CAT	DSH (DOMESTIC SHORTHAIR)	SK4	2021-05-26	no	ND	ND	neg
788	M	2013-05-20	2021-05-24	8.01111	CAT	DSH (DOMESTIC SHORTHAIR)	HU9	2021-05-26	no	ND	ND	neg
789	MN	2019-02-25	2021-05-24	2.24722	CAT	DSH (DOMESTIC SHORTHAIR)	L37	2021-05-26	no	ND	ND	neg
790	NOT SPECIFIED	2018-05-27	2021-05-25	2.99444	CAT	DSH (DOMESTIC SHORTHAIR)	EH9	2021-05-26	no	ND	ND	neg
791	M	2012-05-14	2020-05-11	7.99167	#N/A	#N/A	L40	#N/A	no	ND	ND	neg
792	F	2008-05-15	2020-06-09	12.0667	#N/A	#N/A	G61	#N/A	no	ND	ND	neg
793	F	2005-09-12	2020-06-16	14.7611	#N/A	#N/A	G61	#N/A	no	ND	ND	neg
794	M	2012-06-14	2020-06-18	8.01111	#N/A	#N/A	G61	#N/A	no	ND	ND	neg
795	F	2006-06-08	2020-06-29	14.0583	#N/A	#N/A	G61	#N/A	no	ND	ND	neg
796	M	2013-07-14	2020-06-30	6.96111	#N/A	#N/A	G61	#N/A	no	ND	ND	neg
797	F	2008-04-10	2020-07-09	12.2472	#N/A	#N/A	G61	#N/A	no	ND	ND	neg
798	M	2010-10-14	2020-08-31	9.88056	#N/A	#N/A	G61	#N/A	no	ND	ND	neg
799	M	2009-09-05	2020-10-05	11.0833	CAT	DSH (DOMESTIC SHORTHAIR)	G61	2020-10-05	no	ND	ND	neg
800	F	2005-01-27	2020-10-05	15.6889	CAT	DLH (DOMESTIC LONGHAIR)	G61	2020-10-05	no	ND	ND	neg
801	MN	2016-05-07	2021-04-22	4.95833	CAT	SHORTHAIR BRITISH (PED)	LU1	2021-04-26	no	ND	ND	neg
802	MN	2009-05-13	2021-05-11	11.9944	CAT	DSH (DOMESTIC SHORTHAIR)	BT15	2021-05-13	no	ND	ND	neg
803	FN	2015-12-02	2021-07-18	5.62778	CAT	DSH (DOMESTIC SHORTHAIR)	DH4	2021-07-20	no	ND	ND	neg
804	F	2021-01-20	2021-07-20	0.5	CAT	DSH (DOMESTIC SHORTHAIR)	G61	2021-07-20	no	ND	ND	neg
805	F	2019-10-30	2021-07-20	1.72222	CAT	DLH (DOMESTIC LONGHAIR)	G61	2021-07-20	no	ND	ND	neg
806	FN	2015-07-22	2021-07-20	5.99444	CAT	DSH (DOMESTIC SHORTHAIR)	DH4	2021-07-21	no	ND	ND	neg
807	MN	2012-12-18	2021-07-21	8.59167	CAT	DSH (DOMESTIC SHORTHAIR)	DH4	2021-07-22	no	ND	ND	neg
808	F	2010-08-29	2021-07-22	10.8972	CAT	DSH (DOMESTIC SHORTHAIR)	G61	2021-07-22	no	ND	ND	neg
809	MN	2014-06-01	2021-07-22	7.14167	CAT	DSH (DOMESTIC SHORTHAIR)	G61	2021-07-22	no	ND	ND	neg
810	M	2009-02-20	2021-07-22	12.4222	CAT	DSH (DOMESTIC SHORTHAIR)	G61	2021-07-22	no	ND	ND	neg
811	M	2012-03-21	2021-07-22	9.33611	CAT	DSH (DOMESTIC SHORTHAIR)	G61	2021-07-22	no	ND	ND	neg
812	M	2006-11-29	2021-07-26	14.6583	CAT	DSH (DOMESTIC SHORTHAIR)	G61	2021-07-26	no	ND	ND	neg
813	F	2008-06-30	2021-07-26	13.0722	CAT	DSH (DOMESTIC SHORTHAIR)	G61	2021-07-26	no	ND	ND	neg
814	M	2005-04-27	2021-07-26	16.2472	CAT	DSH (DOMESTIC SHORTHAIR)	DH4	2021-07-27	no	ND	ND	neg
815	M	2008-01-10	2021-07-27	13.5472	CAT	DSH (DOMESTIC SHORTHAIR)	G61	2021-07-27	no	ND	ND	neg
816	M	2006-06-18	2021-07-27	15.1083	CAT	DSH (DOMESTIC SHORTHAIR)	G61	2021-07-27	no	ND	ND	neg
817	FN	2009-10-29	2021-07-28	11.7472	CAT	DLH (DOMESTIC LONGHAIR)	DH4	2021-07-28	no	ND	ND	neg
818	M	2021-05-08	2021-07-27	0.219444	CAT	RAGDOLL	DH4	2021-07-28	no	ND	ND	neg
819	NOT SPECIFIED	2010-10-29	2021-07-27	10.7444	CAT	DSH (DOMESTIC SHORTHAIR)	DH4	2021-07-28	no	ND	ND	neg
820	MN	2010-06-07	2021-07-27	11.1389	CAT	NORWEGIAN FOREST	G4	2021-07-28	no	ND	ND	neg
821	M	2021-07-24	2021-07-28	0.0111111	CAT	NOT SPECIFIED	G61	2021-07-28	no	ND	ND	neg
822	FN	2013-08-02	2021-07-29	7.99167	CAT	DSH (DOMESTIC SHORTHAIR)	KA8	2021-08-02	no	ND	ND	neg
823	FN	2003-01-24	2021-07-30	18.5167	CAT	DSH (DOMESTIC SHORTHAIR)	G4	2021-08-02	no	ND	ND	neg
824	M	2008-01-31	2021-08-02	13.5056	CAT	DSH (DOMESTIC SHORTHAIR)	G61	2021-08-02	no	ND	ND	neg
825	MN	2008-08-03	2021-08-02	12.9972	CAT	NOT SPECIFIED	KA8	2021-08-03	yes	neg	no	neg	0	0	0		0
826	FN	2010-03-31	2021-08-02	11.3389	CAT	DSH (DOMESTIC SHORTHAIR)	G4	2021-08-04	no	ND	ND	neg
827	F	2007-08-05	2021-08-03	13.9944	CAT	DSH (DOMESTIC SHORTHAIR)	DH4	2021-08-04	no	ND	ND	neg
828	M	2015-08-03	2021-08-04	6.00278	CAT	DSH (DOMESTIC SHORTHAIR)	G61	2021-08-04	yes	neg	no	neg	0	0	0		0
829	F	2010-06-02	2021-08-04	11.1722	CAT	NORWEGIAN FOREST	G61	2021-08-04	no	ND	ND	neg
830	MN	2006-09-28	2021-08-04	14.85	CAT	TONKINESE	KA8	2021-08-05	no	ND	ND	neg
831	F	2010-01-09	2021-08-04	11.5694	CAT	DSH (DOMESTIC SHORTHAIR)	ML6	2021-08-05	no	ND	ND	neg
832	M	2005-08-10	2021-08-09	15.9972	CAT	DSH (DOMESTIC SHORTHAIR)	KA8	2021-08-10	no	ND	ND	neg
833	MN	2013-04-15	2021-08-09	8.31667	CAT	DSH (DOMESTIC SHORTHAIR)	DH4	2021-08-10	no	ND	ND	neg
834	FN	2007-09-09	2021-08-10	13.9194	CAT	EGYPTIAN MAU	DH4	2021-08-11	yes	neg	ND	neg
835	F	2008-10-25	2021-08-11	12.7944	CAT	DSH (DOMESTIC SHORTHAIR)	KA8	2021-08-13	no	ND	ND	neg
836	F	2019-07-29	2021-08-13	2.03889	CAT	MAINE COON	G61	2021-08-13	no	ND	ND	neg
837	F	2011-10-13	2021-08-23	9.86111	CAT	DSH (DOMESTIC SHORTHAIR)	G61	2021-08-23	no	ND	ND	neg
838	MN	2010-09-19	2021-08-20	10.9194	CAT	DSH (DOMESTIC SHORTHAIR)	G4	2021-08-24	no	ND	ND	neg
839	F	2009-10-14	2021-08-23	11.8583	CAT	TONKINESE	DH4	2021-08-24	no	ND	ND	neg
840	MN	2006-03-14	2021-08-23	15.4417	CAT	SNOWSHOE	KA8	2021-08-24	no	ND	ND	neg
841	MN	2005-08-24	2021-08-23	15.9972	CAT	TONKINESE	KA8	2021-08-24	no	ND	ND	neg
842	MN	2007-01-12	2021-08-23	14.6139	CAT	DSH (DOMESTIC SHORTHAIR)	KA8	2021-08-24	no	ND	ND	neg
843	NOT SPECIFIED	NOT SPECIFIED	2021-08-21	#VALUE!	CAT	NOT SPECIFIED	KA8	2021-08-24	no	ND	ND	neg
844	F	2014-06-19	2021-08-24	7.18056	CAT	DSH (DOMESTIC SHORTHAIR)	G61	2021-08-24	no	ND	ND	neg
845	M	2014-11-01	2021-08-24	6.81389	CAT	DSH (DOMESTIC SHORTHAIR)	G61	2021-08-24	yes	pos	yes	pos	254	361	108	0	361
846	FN	2013-07-25	2021-08-24	8.08056	CAT	DSH (DOMESTIC SHORTHAIR)	G4	2021-08-25	no	ND	ND	neg
847	F	2021-02-24	2021-08-24	0.5	CAT	SHORTHAIR BRITISH (PED)	G4	2021-08-25	no	ND	ND	neg
848	F	2006-06-06	2021-08-25	15.2194	CAT	DLH (DOMESTIC LONGHAIR)	G61	2021-08-25	no	ND	ND	neg
849	M	2020-01-20	2021-08-26	1.6	CAT	RUSSIAN BLUE	G61	2021-08-26	no	ND	ND	neg
850	M	2010-05-11	2021-09-13	11.3389	CAT	DSH (DOMESTIC SHORTHAIR)	G61	2021-09-13	no	ND	ND	neg
851	M	2012-08-02	2021-09-14	9.11667	CAT	DSH (DOMESTIC SHORTHAIR)	G61	2021-09-14	no	ND	ND	neg
852	M	2010-05-06	2021-09-14	11.3556	CAT	DLH (DOMESTIC LONGHAIR)	G61	2021-09-14	no	ND	ND	neg
853	F	2005-10-04	2021-09-14	15.9444	CAT	SIAMESE	G61	2021-09-14	no	ND	ND	neg
854	F	2010-02-03	2021-09-15	11.6167	CAT	DSH (DOMESTIC SHORTHAIR)	G61	2021-09-15	no	ND	ND	neg
855	M	2009-07-16	2021-09-15	12.1639	CAT	DSH (DOMESTIC SHORTHAIR)	G61	2021-09-15	no	ND	ND	neg
856	M	2010-07-01	2021-09-16	11.2083	CAT	DSH (DOMESTIC SHORTHAIR)	G61	2021-09-16	no	ND	ND	neg
857	M	2012-05-07	2021-09-16	9.35833	CAT	DSH (DOMESTIC SHORTHAIR)	G61	2021-09-16	yes	pos	yes	pos	166	228	354	0	354
858	M	2013-09-04	2021-09-21	8.04722	CAT	DSH (DOMESTIC SHORTHAIR)	G61	2021-09-21	no	ND	ND	neg
859	M	2021-03-28	2021-05-26	0.161111	CAT	MAINE COON	LS15	2021-05-27	no	ND	ND	neg
860	MN	2018-10-27	2021-05-24	2.575	CAT	DSH (DOMESTIC SHORTHAIR)	LE16	2021-05-27	no	ND	ND	neg
861	MN	2019-11-27	2021-05-25	1.49444	CAT	SHORTHAIR BRITISH (PED)	CT13	2021-05-27	no	ND	ND	neg
862	FN	2020-05-28	2021-05-27	0.997222	CAT	MAINE COON	EX5	2021-05-28	no	ND	ND	neg
863	M	2012-05-28	2021-05-26	8.99444	CAT	DSH (DOMESTIC SHORTHAIR)	NN4	2021-05-28	no	ND	ND	neg
864	MN	2012-02-27	2021-05-25	9.24444	CAT	MAINE COON	DE21	2021-05-28	no	ND	ND	neg
865	M	2012-05-28	2021-05-27	8.99722	CAT	SIAMESE	FY6	2021-05-28	yes	pos	yes	pos	82.7293	83.1742	0	0	83.1742
866	F	2018-05-29	2021-05-27	2.99444	CAT	DLH (DOMESTIC LONGHAIR)	FY6	2021-05-28	no	ND	ND	neg
867	F	NOT SPECIFIED	2021-05-27	#VALUE!	CAT	MAINE COON	FY6	2021-05-28	no	ND	ND	neg
868	F	2012-05-09	2021-05-27	9.05	CAT	NOT SPECIFIED	EH26	2021-05-28	no	ND	ND	neg
869	M	2020-05-19	2021-05-27	1.02222	CAT	DSH (DOMESTIC SHORTHAIR)	SK4	2021-05-28	no	ND	ND	neg
870	MN	2015-06-29	2021-05-27	5.91111	CAT	DSH (DOMESTIC SHORTHAIR)	CB8	2021-05-28	no	ND	ND	neg
871	F	2018-07-01	2021-05-25	2.9	CAT	BENGAL	HU18	2021-05-28	no	ND	ND	neg
872	F	2021-03-02	2021-05-26	0.233333	CAT	RAGDOLL	BH24	2021-06-01	no	ND	ND	neg
873	F	2021-03-03	2021-06-01	0.244444	CAT	RAGDOLL	SG4	2021-06-02	no	ND	ND	neg
874	MN	2013-07-04	2021-05-29	7.90278	CAT	SIBERIAN FOREST CAT	NE23	2021-06-02	no	ND	ND	neg
875	NOT SPECIFIED	2017-06-02	2021-05-31	3.99722	CAT	DSH (DOMESTIC SHORTHAIR)	AL9	2021-06-02	no	ND	ND	neg
876	MN	2017-10-03	2021-05-31	3.66111	CAT	BENGAL	JE2	2021-06-02	no	ND	ND	neg
877	M	2020-12-09	2021-06-02	0.480556	CAT	MAINE COON	SO21	2021-06-03	no	ND	ND	neg
878	NOT SPECIFIED	NOT SPECIFIED	2021-06-02	#VALUE!	CAT	NOT SPECIFIED	EH26	2021-06-03	yes	neg	ND	neg
879	M	2021-04-04	2021-06-02	0.161111	CAT	DSH (DOMESTIC SHORTHAIR)	NE46	2021-06-03	no	ND	ND	neg
880	MN	2019-10-17	2021-06-02	1.625	CAT	BENGAL	SL7	2021-06-03	no	ND	ND	neg
881	FN	NOT SPECIFIED	2021-06-03	#VALUE!	CAT	DLH (DOMESTIC LONGHAIR)	EH29	2021-06-04	no	ND	ND	neg
882	MN	2009-06-04	2021-06-03	11.9972	CAT	DSH (DOMESTIC SHORTHAIR)	TN30	2021-06-04	no	ND	ND	neg
883	NOT SPECIFIED	NOT SPECIFIED	2021-06-03	#VALUE!	CAT	NOT SPECIFIED	NP16	2021-06-04	no	ND	ND	neg
884	NOT SPECIFIED	NOT SPECIFIED	2021-06-03	#VALUE!	CAT	NOT SPECIFIED	NP16	2021-06-04	no	ND	ND	neg
885	M	2020-04-13	2021-06-02	1.13611	CAT	BRITISH SHORT HAIR	EH14	2021-06-04	no	ND	ND	neg
886	MN	2014-06-05	2021-06-03	6.99444	CAT	DSH (DOMESTIC SHORTHAIR)	ML11	2021-06-04	no	ND	ND	neg
887	MN	2020-02-25	2021-06-02	1.26944	CAT	DSH (DOMESTIC SHORTHAIR)	LU1	2021-06-04	no	ND	ND	neg
888	M	2019-06-08	2021-06-04	1.98889	CAT	DSH (DOMESTIC SHORTHAIR)	NG21	2021-06-07	no	ND	ND	neg
889	F	2021-01-18	2021-06-02	0.372222	CAT	DON SPHYNX	TR15	2021-06-07	no	ND	ND	neg
890	M	2021-02-22	2021-06-02	0.277778	CAT	DON SPHYNX	TR15	2021-06-07	no	ND	ND	neg
891	MN	2019-06-09	2021-06-07	1.99444	CAT	SIAMESE	CT16	2021-06-08	no	ND	ND	neg
892	M	2014-06-09	2021-06-07	6.99444	CAT	DSH (DOMESTIC SHORTHAIR)	LS15	2021-06-08	no	ND	ND	neg
893	NOT SPECIFIED	2007-11-08	2021-06-04	13.5722	CAT	NOT SPECIFIED	AL9	2021-06-08	yes	pos	yes	pos	580.422	489.755	102.595	0	580.422
894	MN	2020-07-09	2021-06-03	0.9	CAT	RAGDOLL	EH25	2021-06-08	no	ND	ND	neg
895	MN	2019-04-11	2021-06-08	2.15833	CAT	DSH (DOMESTIC SHORTHAIR)	B91	2021-06-09	no	ND	ND	neg
896	NOT SPECIFIED	2020-10-09	2021-06-08	0.663889	CAT	SPHINX	WD24	2021-06-09	yes	pos	yes	pos	89.1193	215.603	0	0	215.603
897	M	2018-06-10	2021-06-08	2.99444	CAT	DSH (DOMESTIC SHORTHAIR)	WD24	2021-06-09	no	ND	ND	neg
898	NOT SPECIFIED	2019-06-10	2021-06-08	1.99444	CAT	DSH (DOMESTIC SHORTHAIR)	WD24	2021-06-09	yes	pos	yes	pos	346.384	553.3	115.218	0	553.3
899	MN	2017-06-09	2021-06-08	3.99722	CAT	SAVANNAH	WD24	2021-06-09	no	ND	ND	neg
900	M	2020-09-09	2021-06-08	0.747222	CAT	DSH (DOMESTIC SHORTHAIR)	AL9	2021-06-09	no	ND	ND	Neg
901	F	2010-06-10	2021-06-08	10.9944	CAT	DSH (DOMESTIC SHORTHAIR)	SS11	2021-06-09	no	ND	ND	Neg
902	M	2016-03-30	2021-06-07	5.18611	CAT	MAINE COON	DY8	2021-06-09	no	ND	ND	Neg
903	F	2019-05-11	2021-06-07	2.07222	CAT	RAGDOLL	SG4	2021-06-09	no	ND	ND	Neg
904	M	2020-01-10	2021-06-09	1.41389	CAT	DSH (DOMESTIC SHORTHAIR)	LL55	2021-06-10	no	ND	ND	Neg
905	MN	2012-12-10	2021-06-08	8.49444	CAT	DSH (DOMESTIC SHORTHAIR)	SE10	2021-06-10	no	ND	ND	Neg
906	FN	2020-09-10	2021-06-09	0.747222	CAT	DSH (DOMESTIC SHORTHAIR)	CB8	2021-06-10	no	ND	ND	Neg
907	FN	2015-12-11	2021-06-09	5.49444	CAT	DSH (DOMESTIC SHORTHAIR)	CB8	2021-06-10	no	ND	ND	Neg
908	NOT SPECIFIED	2019-04-12	2021-06-09	2.15833	CAT	DSH (DOMESTIC SHORTHAIR)	LS15	2021-06-10	no	ND	ND	Neg
909	NOT SPECIFIED	2010-06-12	2021-06-10	10.9944	CAT	DLH (DOMESTIC LONGHAIR)	LS15	2021-06-11	no	ND	ND	neg
910	FN	2019-11-11	2021-06-10	1.58056	CAT	NOT SPECIFIED	PE29	2021-06-11	no	ND	ND	neg
911	F	2015-04-11	2021-06-09	6.16111	CAT	NORWEGIAN FOREST	WR11	2021-06-11	no	ND	ND	neg
912	F	2020-06-11	2021-06-09	0.994444	CAT	RAGDOLL	CB8	2021-06-11	no	ND	ND	neg
913	NOT SPECIFIED	NOT SPECIFIED	2021-06-10	#VALUE!	CAT	NOT SPECIFIED	EH26	2021-06-11	no	ND	ND	neg
914	F	2018-06-15	2021-06-08	2.98056	CAT	MAINE COON	ML3	2021-06-14	no	ND	ND	neg
915	M	2018-06-15	2021-06-13	2.99444	CAT	MAINE COON	ML3	2021-06-14	no	ND	ND	neg
916	M	NOT SPECIFIED	2021-06-13	#VALUE!	#N/A	#N/A	HA5	#N/A	no	ND	ND	neg
917	FN	2009-06-14	2021-06-13	11.9972	#N/A	#N/A	TN30	#N/A	no	ND	ND	neg
918	F	2021-03-27	2021-06-14	0.213889	#N/A	#N/A	DH8	#N/A	no	ND	ND	neg
919	F	2021-03-27	2021-06-14	0.213889	#N/A	#N/A	DH8	#N/A	no	ND	ND	neg
920	F	2021-03-27	2021-06-14	0.213889	#N/A	#N/A	DH8	#N/A	no	ND	ND	neg
921	M	2021-03-27	2021-06-14	0.213889	#N/A	#N/A	DH8	#N/A	no	ND	ND	neg
922	F	2021-03-27	2021-06-14	0.213889	#N/A	#N/A	DH8	#N/A	no	ND	ND	neg
923	F	2021-03-27	2021-06-14	0.213889	#N/A	#N/A	DH8	#N/A	no	ND	ND	neg
924	M	2017-06-15	2021-06-11	3.98889	CAT	DSH (DOMESTIC SHORTHAIR)	HP9	2021-06-15	no	ND	ND	neg
925	M	2020-09-06	2021-06-15	0.775	#N/A	#N/A	EH26	#N/A	no	ND	ND	neg
926	MN	2009-08-17	2021-06-14	11.825	#N/A	#N/A	CH64	#N/A	no	ND	ND	neg
927	F	NOT SPECIFIED	2021-06-16	#VALUE!	CAT	SHORTHAIR BRITISH (PED)	B91	2021-06-17	no	ND	ND	neg
928	MN	2019-06-18	2021-06-16	1.99444	CAT	DSH (DOMESTIC SHORTHAIR)	NE5	2021-06-17	yes	neg	ND	neg
929	NOT SPECIFIED	NOT SPECIFIED	2021-06-16	#VALUE!	CAT	NOT SPECIFIED	DG7	2021-06-17	no	ND	ND	neg
930	NOT SPECIFIED	NOT SPECIFIED	2021-06-16	#VALUE!	CAT	NOT SPECIFIED	EH26	2021-06-17	no	ND	ND	neg
931	MN	2012-02-17	2021-06-15	9.32778	CAT	DSH (DOMESTIC SHORTHAIR)	NR12	2021-06-17	no	ND	ND	neg
932	MN	NOT SPECIFIED	2021-06-17	#VALUE!	CAT	DSH (DOMESTIC SHORTHAIR)	LU7	2021-06-18	no	ND	ND	neg
933	FN	2019-12-19	2021-06-17	1.49444	CAT	DSH (DOMESTIC SHORTHAIR)	LS27	2021-06-18	no	ND	ND	neg
934	F	2020-12-18	2021-06-17	0.497222	CAT	BRITISH SHORT HAIR	SL4	2021-06-18	no	ND	ND	neg
935	FN	2019-03-13	2021-06-17	2.26111	CAT	NORWEGIAN FOREST	DG11	2021-06-18	no	ND	ND	neg
936	M	2020-03-21	2021-06-17	1.23889	CAT	BRITISH SHORT HAIR	RM17	2021-06-18	yes	pos	yes	pos	1431	2013	126		2013
937	MN	2012-03-19	2021-06-17	9.24444	CAT	DSH (DOMESTIC SHORTHAIR)	CH64	2021-06-18	no	ND	ND	neg
938	NOT SPECIFIED	2010-06-22	2021-06-20	10.9944	CAT	DSH (DOMESTIC SHORTHAIR)	LS15	2021-06-21	no	ND	ND	neg
939	NOT SPECIFIED	2020-08-21	2021-06-18	0.825	CAT	DSH (DOMESTIC SHORTHAIR)	LS15	2021-06-21	no	ND	ND	neg
940	NOT SPECIFIED	2019-06-22	2021-06-20	1.99444	CAT	DSH (DOMESTIC SHORTHAIR)	LS15	2021-06-21	no	ND	ND	neg
941	MN	2020-07-20	2021-06-16	0.905556	CAT	RAGDOLL	N3	2021-06-21	no	ND	ND	neg
942	FN	2019-06-22	2021-06-18	1.98889	CAT	DSH (DOMESTIC SHORTHAIR)	E5	2021-06-21	no	ND	ND	neg
943	MN	2009-01-20	2021-06-20	12.4167	CAT	BURMESE	CB8	2021-06-21	no	ND	ND	neg
944	FN	2019-06-22	2021-06-20	1.99444	CAT	DSH (DOMESTIC SHORTHAIR)	LS27	2021-06-21	no	ND	ND	neg
945	F	2020-11-21	2021-06-21	0.583333	CAT	RAGDOLL	E18	2021-06-22	no	ND	ND	neg
946	MN	NOT SPECIFIED	2021-06-18	#VALUE!	CAT	DSH (DOMESTIC SHORTHAIR)	WD24	2021-06-22	no	ND	ND	neg
947	F	2007-06-23	2021-06-17	13.9833	CAT	NOT SPECIFIED	RH20	2021-06-22	no	ND	ND	neg
948	MN	2014-06-23	2021-06-18	6.98611	CAT	DSH (DOMESTIC SHORTHAIR)	CH64	2021-06-22	no	ND	ND	neg
949	FN	2020-10-27	2021-06-21	0.65	CAT	MAINE COON	JE2	2021-06-22	no	ND	ND	neg
950	MN	2020-10-27	2021-06-21	0.65	CAT	MAINE COON	JE2	2021-06-22	no	ND	ND	neg
951	MN	2015-07-24	2021-06-18	5.9	CAT	SHORTHAIR BRITISH (PED)	CB8	2021-06-22	no	ND	ND	neg
952	F	2013-01-06	2021-06-22	8.46111	CAT	DSH (DOMESTIC SHORTHAIR)	G61	2021-06-22	no	ND	ND	neg
953	M	2021-02-21	2021-06-22	0.336111	CAT	DSH (DOMESTIC SHORTHAIR)	OL7	2021-06-23	no	ND	ND	neg
954	NOT SPECIFIED	NOT SPECIFIED	2021-06-22	#VALUE!	CAT	NOT SPECIFIED	EH26	2021-06-23	no	ND	ND	neg
955	NOT SPECIFIED	NOT SPECIFIED	2021-06-22	#VALUE!	CAT	NOT SPECIFIED	EH26	2021-06-23	no	ND	ND	neg
956	NOT SPECIFIED	NOT SPECIFIED	2021-06-22	#VALUE!	CAT	NOT SPECIFIED	EH26	2021-06-23	no	ND	ND	neg
957	F	2020-04-24	2021-06-22	1.16111	CAT	MAINE COON	CT5	2021-06-23	no	ND	ND	neg
958	M	2013-06-21	2021-06-22	8.00278	CAT	DSH (DOMESTIC SHORTHAIR)	LL26	2021-06-23	no	ND	ND	neg
959	M	2019-01-23	2021-06-22	2.41389	CAT	DSH (DOMESTIC SHORTHAIR)	N1	2021-06-23	yes	pos	yes	pos	1746.56	2094.76	522.198		2094.76
960	M	2020-06-24	2021-06-23	0.997222	CAT	DSH (DOMESTIC SHORTHAIR)	KT12	2021-06-24	no	ND	ND	neg
961	M	2011-05-23	2021-06-23	10.0833	CAT	BENGAL	SK4	2021-06-24	no	ND	ND	neg
962	F	2014-03-23	2021-06-23	7.25	CAT	DSH (DOMESTIC SHORTHAIR)	SK4	2021-06-24	no	ND	ND	neg
963	MN	2018-09-30	2021-06-22	2.72778	CAT	ARABIAN MAU	CM4	2021-06-24	no	ND	ND	neg
964	F	2021-04-25	2021-06-23	0.161111	CAT	SHORTHAIR BRITISH (PED)	FY6	2021-06-24	no	ND	ND	neg
965	F	NOT SPECIFIED	2021-06-23	#VALUE!	CAT	DSH (DOMESTIC SHORTHAIR)	HR2	2021-06-24	no	ND	ND	neg
966	NOT SPECIFIED	2010-06-25	2021-06-23	10.9944	CAT	DSH (DOMESTIC SHORTHAIR)	LS15	2021-06-24	no	ND	ND	neg
967	MN	2005-06-25	2021-06-24	15.9972	CAT	DSH (DOMESTIC SHORTHAIR)	BT15	2021-06-25	no	ND	ND	neg
968	FN	2017-08-26	2021-06-24	3.82778	CAT	MAINE COON	CT13	2021-06-25	no	ND	ND	neg
969	FN	2020-09-19	2021-06-25	0.766667	CAT	SHORTHAIR BRITISH (PED)	WS11	2021-06-25	no	ND	ND	neg
970	F	2021-03-26	2021-06-23	0.241667	CAT	DSH (DOMESTIC SHORTHAIR)	PE7	2021-06-25	no	ND	ND	neg
971	M	2020-11-24	2021-06-23	0.580556	CAT	NOT SPECIFIED	JE2	2021-06-25	no	ND	ND	neg
972	M	NOT SPECIFIED	2021-06-24	#VALUE!	CAT	DSH (DOMESTIC SHORTHAIR)	TN30	2021-06-25	no	ND	ND	neg
973	M	2019-06-26	2021-06-24	1.99444	CAT	MAINE COON	FY6	2021-06-25	no	ND	ND	neg
974	M	2020-12-28	2021-06-24	0.488889	CAT	SHORTHAIR BRITISH (PED)	PE28	2021-06-28	no	ND	ND	neg
975	MN	2014-08-29	2021-06-25	6.82222	CAT	DSH (DOMESTIC SHORTHAIR)	CB8	2021-06-28	yes	pos	yes	pos	86.3563	352.988	347.771	0	352.988
976	MN	2010-04-30	2021-06-25	11.1528	CAT	DSH (DOMESTIC SHORTHAIR)	CB8	2021-06-28	no	ND	ND	neg
977	F	2021-03-01	2021-06-25	0.316667	CAT	BENGAL	DG11	2021-06-28	no	ND	ND	neg
978	MN	2020-02-28	2021-06-25	1.325	CAT	DSH (DOMESTIC SHORTHAIR)	WD24	2021-06-28	no	ND	ND	neg
979	NOT SPECIFIED	2021-01-27	2021-06-25	0.411111	CAT	DSH (DOMESTIC SHORTHAIR)	WD24	2021-06-28	no	ND	ND	neg
980	FN	2008-06-28	2021-06-27	12.9972	CAT	RAGDOLL	FY6	2021-06-28	no	ND	ND	neg
981	MN	2014-06-29	2021-06-27	6.99444	CAT	RAGDOLL	EX5	2021-06-28	no	ND	ND	neg
982	F	2020-02-28	2021-06-24	1.32222	CAT	MAINE COON	ML3	2021-06-28	no	ND	ND	neg
983	F	NOT SPECIFIED	2021-06-24	#VALUE!	CAT	MAINE COON	ML3	2021-06-28	no	ND	ND	neg
984	F	2014-06-29	2021-06-24	6.98611	CAT	MAINE COON	ML3	2021-06-28	no	ND	ND	neg
985	F	2020-03-29	2021-06-24	1.23611	CAT	MAINE COON	ML3	2021-06-28	no	ND	ND	neg
986	F	2018-06-29	2021-06-24	2.98611	CAT	MAINE COON	ML3	2021-06-28	no	ND	ND	neg
987	M	2012-01-28	2021-06-24	9.40556	CAT	MAINE COON	ML3	2021-06-28	no	ND	ND	neg
988	F	2006-06-29	2021-06-24	14.9861	CAT	DSH (DOMESTIC SHORTHAIR)	ML3	2021-06-28	no	ND	ND	neg
989	F	2017-06-28	2021-06-24	3.98889	CAT	MAINE COON	ML3	2021-06-28	no	ND	ND	neg
990	F	2011-06-29	2021-06-24	9.98611	CAT	MAINE COON	ML3	2021-06-28	no	ND	ND	neg
991	F	2009-06-28	2021-06-24	11.9889	CAT	MAINE COON	ML3	2021-06-28	no	ND	ND	neg
992	F	2008-06-28	2021-06-24	12.9889	CAT	MAINE COON	ML3	2021-06-28	no	ND	ND	neg
993	M	2019-12-12	2021-06-24	1.53333	CAT	MAINE COON	ML3	2021-06-28	no	ND	ND	neg
994	F	2020-10-28	2021-06-24	0.655556	CAT	MAINE COON	ML3	2021-06-28	no	ND	ND	neg
995	F	2013-06-28	2021-06-24	7.98889	CAT	MAINE COON	ML3	2021-06-28	no	ND	ND	neg
996	M	NOT SPECIFIED	2021-06-28	#VALUE!	CAT	DSH (DOMESTIC SHORTHAIR)	OL7	2021-06-29	no	ND	ND	neg
997	FN	2012-04-22	2021-06-28	9.18333	CAT	BIRMAN	EH26	2021-06-29	yes	neg	ND	neg
998	M	2007-02-01	2021-06-28	14.4083	CAT	DOMESTIC CAT	G61	2021-06-29	no	ND	ND	neg
999	MN	2011-06-01	2021-06-28	10.075	CAT	DSH (DOMESTIC SHORTHAIR)	CM3	2021-06-30	no	ND	ND	neg
1000	M	2020-06-30	2021-06-29	0.997222	CAT	RAGDOLL	LU1	2021-06-30	no	ND	ND	neg
1001	FN	2019-10-01	2021-06-28	1.74167	CAT	SIAMESE	SW11	2021-06-30	no	ND	ND	neg
1002	F	2021-03-31	2021-06-28	0.244444	CAT	RAGDOLL	SS11	2021-06-30	no	ND	ND	neg
1003	FN	2007-07-02	2021-06-29	13.9917	CAT	ARABIAN MAU	EH25	2021-07-01	no	ND	ND	neg
1004	M	2021-04-08	2021-06-30	0.227778	CAT	DSH (DOMESTIC SHORTHAIR)	EN5	2021-07-01	no	ND	ND	neg
1005	M	2021-01-30	2021-06-29	0.413889	CAT	DSH (DOMESTIC SHORTHAIR)	B90	2021-07-01	no	ND	ND	neg
1006	MN	2012-07-01	2021-06-30	8.99722	CAT	DSH (DOMESTIC SHORTHAIR)	B90	2021-07-01	no	ND	ND	neg
1007	F	2019-07-02	2021-06-30	1.99444	CAT	RAGDOLL	DE23	2021-07-01	no	ND	ND	neg
1008	F	2020-10-31	2021-06-30	0.666667	CAT	DSH (DOMESTIC SHORTHAIR)	LS15	2021-07-01	no	ND	ND	neg
1009	NOT SPECIFIED	NOT SPECIFIED	2021-06-30	#VALUE!	CAT	NOT SPECIFIED	EH26	2021-07-01	no	ND	ND	neg
1010	MN	2015-02-06	2021-07-01	6.40278	CAT	DLH (DOMESTIC LONGHAIR)	YO30	2021-07-02	yes	neg	ND	neg
1011	MN	2015-04-03	2021-07-01	6.24444	CAT	DSH (DOMESTIC SHORTHAIR)	LL11	2021-07-02	no	ND	ND	neg
1012	F	NOT SPECIFIED	2021-07-01	#VALUE!	CAT	DSH (DOMESTIC SHORTHAIR)	LE2	2021-07-02	no	ND	ND	neg
1013	F	2021-03-03	2021-07-01	0.327778	CAT	DSH (DOMESTIC SHORTHAIR)	LE2	2021-07-02	no	ND	ND	neg
1014	M	NOT SPECIFIED	2021-07-01	#VALUE!	CAT	DSH (DOMESTIC SHORTHAIR)	LE2	2021-07-02	no	ND	ND	neg
1015	M	2021-03-05	2021-06-30	0.319444	CAT	SHORTHAIR BRITISH (PED)	G73	2021-07-02	no	ND	ND	neg
1016	MN	NOT SPECIFIED	2021-06-29	#VALUE!	CAT	DSH (DOMESTIC SHORTHAIR)	IP14	2021-07-02	no	ND	ND	neg
1017	F	NOT SPECIFIED	2021-06-30	#VALUE!	CAT	DSH (DOMESTIC SHORTHAIR)	NP16	2021-07-02	no	ND	ND	neg
1018	M	2021-01-31	2021-07-01	0.419444	CAT	DSH (DOMESTIC SHORTHAIR)	LS15	2021-07-02	no	ND	ND	neg
1019	M	2021-03-08	2021-07-02	0.316667	CAT	RAGDOLL	CB8	2021-07-05	no	ND	ND	neg
1020	MN	NOT SPECIFIED	2021-07-02	#VALUE!	CAT	DSH (DOMESTIC SHORTHAIR)	TN30	2021-07-05	no	ND	ND	neg
1021	MN	2020-01-22	2021-07-02	1.44444	CAT	RAGDOLL	M25	2021-07-05	no	ND	ND	neg
1022	FN	2020-03-16	2021-07-02	1.29444	CAT	SHORTHAIR BRITISH (PED)	M25	2021-07-05	no	ND	ND	neg
1023	F	2021-03-29	2021-07-01	0.255556	CAT	DSH (DOMESTIC SHORTHAIR)	HA5	2021-07-05	no	ND	ND	neg
1024	F	2015-12-07	2021-07-05	5.57778	CAT	BENGAL	CM2	2021-07-06	no	ND	ND	neg
1025	MN	2020-10-06	2021-07-05	0.747222	CAT	SHORTHAIR BRITISH (PED)	BN11	2021-07-06	no	ND	ND	neg
1026	MN	2018-05-08	2021-07-02	3.15	CAT	DSH (DOMESTIC SHORTHAIR)	LS27	2021-07-06	no	ND	ND	neg
1027	MN	2008-10-06	2021-07-05	12.7472	CAT	DSH (DOMESTIC SHORTHAIR)	CB8	2021-07-06	no	ND	ND	neg
1028	F	2017-07-06	2021-07-05	3.99722	CAT	DSH (DOMESTIC SHORTHAIR)	HU12	2021-07-06	no	ND	ND	neg
1029	M	2009-06-01	2021-07-02	12.0861	CAT	DSH (DOMESTIC SHORTHAIR)	NE61	2021-07-07	no	ND	ND	neg
1030	FN	2012-05-08	2021-07-05	9.15833	CAT	DSH (DOMESTIC SHORTHAIR)	CB8	2021-07-07	no	ND	ND	neg
1031	MN	2007-07-08	2021-07-06	13.9944	CAT	DSH (DOMESTIC SHORTHAIR)	CB8	2021-07-07	no	ND	ND	neg
1032	FN	NOT SPECIFIED	2021-06-30	#VALUE!	CAT	DSH (DOMESTIC SHORTHAIR)	B62	2021-07-07	no	ND	ND	neg
1033	FN	2018-02-06	2021-07-07	3.41944	CAT	DSH (DOMESTIC SHORTHAIR)	EH26	2021-07-07	no	ND	ND	neg
1034	FN	2015-08-08	2021-07-06	5.91111	CAT	NORWEGIAN FOREST	EH26	2021-07-07	no	ND	ND	neg
1035	MN	2020-03-08	2021-07-06	1.32778	CAT	DSH (DOMESTIC SHORTHAIR)	TN9	2021-07-07	yes	neg	ND	neg
1036	F	2019-07-08	2021-07-05	1.99167	CAT	DSH (DOMESTIC SHORTHAIR)	KW1	2021-07-07	no	ND	ND	neg
1037	MN	2013-07-08	2021-07-05	7.99167	CAT	DLH (DOMESTIC LONGHAIR)	JE2	2021-07-08	no	ND	ND	neg
1038	NOT SPECIFIED	2021-05-13	2021-07-06	0.147222	CAT	DSH (DOMESTIC SHORTHAIR)	BT51	2021-07-08	no	ND	ND	neg
1039	FN	2020-06-08	2021-07-07	1.08056	CAT	RAGDOLL	CV4	2021-07-08	no	ND	ND	neg
1040	FN	2013-09-08	2021-07-06	7.82778	CAT	BENGAL	CB3	2021-07-08	no	ND	ND	neg
1041	MN	2019-07-19	2021-07-08	1.96944	CAT	SHORTHAIR BRITISH (PED)	LS15	2021-07-09	no	ND	ND	neg
1042	MN	2021-03-10	2021-07-08	0.327778	CAT	DSH (DOMESTIC SHORTHAIR)	KA8	2021-07-09	no	ND	ND	neg
1043	FN	2014-05-11	2021-07-08	7.15833	CAT	DSH (DOMESTIC SHORTHAIR)	CH64	2021-07-09	no	ND	ND	neg
1044	M	2019-06-07	2021-07-08	2.08611	CAT	BRITISH BLUE	E5	2021-07-09	no	ND	ND	neg
1045	FN	NOT SPECIFIED	2021-07-05	#VALUE!	CAT	DSH (DOMESTIC SHORTHAIR)	ME9	2021-07-09	no	ND	ND	neg
1046	MN	2021-01-11	2021-07-09	0.494444	CAT	BENGAL	LN2	2021-07-12	no	ND	ND	neg
1047	FN	2020-07-12	2021-07-09	0.991667	CAT	DSH (DOMESTIC SHORTHAIR)	CB8	2021-07-12	no	ND	ND	neg
1048	FN	2019-07-13	2021-07-08	1.98611	CAT	DSH (DOMESTIC SHORTHAIR)	WF14	2021-07-12	no	ND	ND	neg
1049	M	2020-08-12	2021-07-09	0.908333	CAT	BRITISH SHORT HAIR	EH9	2021-07-12	no	ND	ND	neg
1050	FN	2017-07-12	2021-07-08	3.98889	CAT	EUROPEAN SHORT HAIR	WD24	2021-07-12	no	ND	ND	neg
1051	F	2015-05-15	2021-07-10	6.15278	CAT	DSH (DOMESTIC SHORTHAIR)	CB8	2021-07-13	no	ND	ND	neg
1052	M	2021-02-11	2021-07-09	0.411111	CAT	RAGDOLL	DD5	2021-07-13	no	ND	ND	neg
1053	M	2013-07-13	2021-07-12	7.99722	CAT	DSH (DOMESTIC SHORTHAIR)	LS15	2021-07-13	no	ND	ND	neg
1054	MN	2014-07-14	2021-07-12	6.99444	CAT	DSH (DOMESTIC SHORTHAIR)	EN9	2021-07-13	no	ND	ND	neg
1055	F	2010-06-09	2021-07-12	11.0917	CAT	DSH (DOMESTIC SHORTHAIR)	G61	2021-07-13	no	ND	ND	neg
1056	FN	2017-07-14	2021-07-12	3.99444	CAT	DSH (DOMESTIC SHORTHAIR)	JE2	2021-07-14	no	ND	ND	neg
1057	M	2020-03-15	2021-07-13	1.32778	CAT	BENGAL	HA5	2021-07-14	no	ND	ND	neg
1058	M	2019-08-15	2021-07-13	1.91111	CAT	NOT SPECIFIED	EH26	2021-07-14	no	ND	ND	neg
1059	MN	2014-07-13	2021-07-13	7	CAT	DSH (DOMESTIC SHORTHAIR)	EH26	2021-07-14	no	ND	ND	neg
1060	M	2020-06-15	2021-07-14	1.08056	CAT	SAVANNAH	TQ7	2021-07-15	no	ND	ND	neg
1061	MN	2009-11-15	2021-07-13	11.6611	CAT	EGYPTIAN MAU	HD5	2021-07-15	no	ND	ND	neg
1062	F	2010-07-16	2021-07-14	10.9944	CAT	DSH (DOMESTIC SHORTHAIR)	FY6	2021-07-15	no	ND	ND	neg
1063	FN	2020-05-16	2021-07-14	1.16111	CAT	PERSIAN (LONGHAIR)	CB8	2021-07-15	no	ND	ND	neg
1064	M	NOT SPECIFIED	2021-07-13	#VALUE!	CAT	DSH (DOMESTIC SHORTHAIR)	GU30	2021-07-15	no	ND	ND	neg
1065	F	2020-06-27	2021-07-13	1.04444	CAT	SHORTHAIR BRITISH (PED)	CB3	2021-07-15	no	ND	ND	neg
1066	M	2021-02-14	2021-07-15	0.419444	CAT	DSH (DOMESTIC SHORTHAIR)	EX5	2021-07-16	no	ND	ND	neg
1067	M	2021-03-17	2021-07-15	0.327778	CAT	DSH (DOMESTIC SHORTHAIR)	LS15	2021-07-16	no	ND	ND	neg
1068	NOT SPECIFIED	NOT SPECIFIED	2021-07-15	#VALUE!	CAT	RUSSIAN BLUE	CB8	2021-07-16	no	ND	ND	neg
1069	MN	2020-01-16	2021-07-15	1.49722	CAT	BRITISH SHORT HAIR	CB8	2021-07-16	no	ND	ND	neg
1070	MN	2017-08-17	2021-07-15	3.91111	CAT	RAGDOLL	CB8	2021-07-16	no	ND	ND	neg
1071	M	2021-03-17	2021-07-15	0.327778	CAT	RAGDOLL	WD24	2021-07-16	no	ND	ND	neg
1072	MN	2014-07-17	2021-07-15	6.99444	CAT	DSH (DOMESTIC SHORTHAIR)	WD24	2021-07-16	no	ND	ND	neg
1073	MN	2010-07-17	2021-07-15	10.9944	CAT	DSH (DOMESTIC SHORTHAIR)	WD24	2021-07-16	no	ND	ND	neg
1074	FN	2008-01-21	2021-07-15	13.4833	CAT	NOT SPECIFIED	EH26	2021-07-16	no	ND	ND	neg
1075	MN	2017-11-20	2021-07-18	3.66111	CAT	DSH (DOMESTIC SHORTHAIR)	SL7	2021-07-20	no	ND	ND	neg
1076	M	2020-07-22	2021-07-19	0.991667	CAT	SHORTHAIR BRITISH (PED)	LS29	2021-07-20	no	ND	ND	neg
1077	FN	2011-07-21	2021-07-19	9.99444	CAT	BURMESE	EH9	2021-07-20	no	ND	ND	neg
1078	NOT SPECIFIED	NOT SPECIFIED	2021-07-19	#VALUE!	CAT	NOT SPECIFIED	FY6	2021-07-20	no	ND	ND	neg
1079	MN	2016-03-08	2021-07-15	5.35278	CAT	PERSIAN (LONGHAIR)	EN6	2021-07-20	no	ND	ND	neg
1080	MN	2020-12-20	2021-07-20	0.583333	CAT	MAINE COON	BN2	2021-07-21	no	ND	ND	neg
1081	MN	2019-02-21	2021-07-21	2.41667	CAT	DSH (DOMESTIC SHORTHAIR)	NN3	2021-07-22	no	ND	ND	neg
1082	F	2020-05-02	2021-07-21	1.21944	CAT	DSH (DOMESTIC SHORTHAIR)	JE2	2021-07-22	no	ND	ND	neg
1083	FN	2013-07-22	2021-07-20	7.99444	CAT	DSH (DOMESTIC SHORTHAIR)	BT15	2021-07-22	no	ND	ND	neg
1084	FN	2007-10-23	2021-07-21	13.7444	CAT	PERSIAN (LONGHAIR)	CB8	2021-07-22	no	ND	ND	neg
1085	FN	2013-01-21	2021-07-21	8.5	CAT	DSH (DOMESTIC SHORTHAIR)	CB8	2021-07-22	no	ND	ND	neg
1086	M	2020-10-22	2021-07-21	0.747222	CAT	MAINE COON	EH26	2021-07-22	no	ND	ND	neg
1087	M	2018-07-23	2021-07-20	2.99167	CAT	DLH (DOMESTIC LONGHAIR)	N1	2021-07-22	no	ND	ND	neg
1088	NOT SPECIFIED	NOT SPECIFIED	2021-07-22	#VALUE!	CAT	NOT SPECIFIED	EH26	2021-07-23	no	ND	ND	neg
1089	M	2009-06-01	2021-07-21	12.1389	CAT	DSH (DOMESTIC SHORTHAIR)	S6	2021-07-23	no	ND	ND	neg
1090	MN	2020-07-23	2021-07-22	0.997222	CAT	DSH (DOMESTIC SHORTHAIR)	EH26	2021-07-23	no	ND	ND	neg
1091	MN	2016-02-07	2021-07-22	5.45833	CAT	MAINE COON	JE2	2021-07-23	no	ND	ND	neg
1092	F	2013-07-23	2021-07-22	7.99722	CAT	DSH (DOMESTIC SHORTHAIR)	LS15	2021-07-23	no	ND	ND	neg
1093	MN	2006-07-27	2021-07-23	14.9889	CAT	DSH (DOMESTIC SHORTHAIR)	ME5	2021-07-26	no	ND	ND	neg
1094	F	NOT SPECIFIED	2021-07-22	#VALUE!	CAT	DSH (DOMESTIC SHORTHAIR)	FY6	2021-07-26	no	ND	ND	neg
1095	M	2020-07-12	2021-07-25	1.03611	CAT	MAINE COON	SK4	2021-07-27	no	ND	ND	neg
1096	M	NOT SPECIFIED	2021-07-22	#VALUE!	CAT	DSH (DOMESTIC SHORTHAIR)	RH20	2021-07-27	yes	pos	yes	pos	185	118	0	0	185
1097	NOT SPECIFIED	NOT SPECIFIED	2021-07-23	#VALUE!	CAT	NOT SPECIFIED	RH20	2021-07-27	no	ND	ND	neg
1098	MN	NOT SPECIFIED	2021-07-22	#VALUE!	CAT	DSH (DOMESTIC SHORTHAIR)	JE2	2021-07-27	no	ND	ND	neg
1099	MN	2020-07-27	2021-07-21	0.983333	CAT	SCOTTISH FOLD	JE2	2021-07-27	no	ND	ND	neg
1100	M	2021-03-28	2021-07-26	0.327778	CAT	DEVON REX	HU9	2021-07-27	no	ND	ND	neg
1101	F	2021-03-23	2021-07-24	0.336111	CAT	DSH (DOMESTIC SHORTHAIR)	HP3	2021-07-27	no	ND	ND	neg
1102	MN	2020-10-12	2021-07-26	0.788889	CAT	DSH (DOMESTIC SHORTHAIR)	CW8	2021-07-28	no	ND	ND	neg
1103	NOT SPECIFIED	2018-07-29	2021-07-26	2.99167	CAT	RAGDOLL	HD5	2021-07-28	no	ND	ND	neg
1104	F	2013-05-29	2021-07-26	8.15833	CAT	RAGDOLL	LS15	2021-07-28	no	ND	ND	neg
1105	MN	2018-07-29	2021-07-26	2.99167	CAT	DLH (DOMESTIC LONGHAIR)	EH26	2021-07-28	no	ND	ND	neg
1106	FN	2020-04-28	2021-07-26	1.24444	CAT	DSH (DOMESTIC SHORTHAIR)	CV4	2021-07-28	no	ND	ND	neg
1107	FN	2016-09-05	2021-07-28	4.89722	CAT	BRITISH SHORT HAIR	SK8	2021-07-29	no	ND	ND	neg
1108	M	NOT SPECIFIED	2021-07-27	#VALUE!	CAT	DSH (DOMESTIC SHORTHAIR)	E6	2021-07-29	no	ND	ND	neg
1109	M	2020-12-09	2021-07-28	0.636111	CAT	BENGAL	G61	2021-07-29	no	ND	ND	neg
1110	M	2020-09-01	2021-07-28	0.908333	CAT	RAGDOLL	G61	2021-07-29	no	ND	ND	neg
1111	MN	2017-06-29	2021-07-28	4.08056	CAT	DSH (DOMESTIC SHORTHAIR)	CB8	2021-07-29	no	ND	ND	neg
1112	FN	2019-01-29	2021-07-28	2.49722	CAT	DSH (DOMESTIC SHORTHAIR)	HD5	2021-07-29	no	ND	ND	neg
1113	FN	2013-07-28	2021-07-28	8	CAT	NOT SPECIFIED	EH26	2021-07-29	no	ND	ND	neg
1114	M	2021-04-01	2021-07-28	0.325	CAT	BENGAL	TN10	2021-07-30	no	ND	ND	neg
1115	MN	2014-03-26	2021-07-28	7.33889	CAT	DSH (DOMESTIC SHORTHAIR)	TN10	2021-07-30	no	ND	ND	neg
1116	MN	2005-01-01	2021-08-01	16.5833	CAT	DSH (DOMESTIC SHORTHAIR)	EN5	2021-08-02	no	ND	ND	neg
1117	M	2006-04-09	2021-07-30	15.3083	CAT	DSH (DOMESTIC SHORTHAIR)	EH9	2021-08-02	no	ND	ND	neg
1118	M	2011-06-30	2021-07-30	10.0833	CAT	DLH (DOMESTIC LONGHAIR)	G61	2021-08-02	no	ND	ND	neg
1119	MN	2019-07-13	2021-08-01	2.05	CAT	DSH (DOMESTIC SHORTHAIR)	DN32	2021-08-02	no	ND	ND	neg
1120	FN	2020-07-03	2021-08-01	1.07778	CAT	DSH (DOMESTIC SHORTHAIR)	CB8	2021-08-02	no	ND	ND	neg
1121	F	2017-04-21	2021-07-28	4.26944	CAT	MAINE COON	SO32	2021-08-02	no	ND	ND	neg
1122	M	2019-08-03	2021-08-01	1.99444	CAT	DSH (DOMESTIC SHORTHAIR)	DT11	2021-08-02	no	ND	ND	neg
1123	FN	2019-07-05	2021-08-01	2.07222	CAT	BENGAL	SW14	2021-08-03	no	ND	ND	neg
1124	M	2020-11-23	2021-07-31	0.688889	CAT	DSH (DOMESTIC SHORTHAIR)	WV3	2021-08-03	no	ND	ND	neg
1125	FN	2020-07-04	2021-07-31	1.075	CAT	DSH (DOMESTIC SHORTHAIR)	CB8	2021-08-03	no	ND	ND	neg
1126	M	2019-02-03	2021-07-29	2.48889	CAT	SHORTHAIR BRITISH (PED)	WD24	2021-08-03	no	ND	ND	neg
1127	M	2021-01-02	2021-08-02	0.583333	CAT	SCOTTISH FOLD	WD24	2021-08-03	no	ND	ND	neg
1128	M	2021-04-04	2021-08-02	0.327778	CAT	DSH (DOMESTIC SHORTHAIR)	B92	2021-08-03	no	ND	ND	neg
1129	M	2021-05-10	2021-08-02	0.227778	CAT	DSH (DOMESTIC SHORTHAIR)	B92	2021-08-03	no	ND	ND	neg
1130	MN	2015-07-01	2021-08-02	6.08611	CAT	DSH (DOMESTIC SHORTHAIR)	CM3	2021-08-04	no	ND	ND	neg
1131	FN	2020-08-04	2021-08-03	0.997222	CAT	DSH (DOMESTIC SHORTHAIR)	KA8	2021-08-04	no	ND	ND	neg
1132	F	2021-04-05	2021-08-03	0.327778	CAT	BURMESE	E4	2021-08-04	no	ND	ND	neg
1133	MN	2013-11-05	2021-08-03	7.74444	CAT	DSH (DOMESTIC SHORTHAIR)	CB8	2021-08-04	no	ND	ND	neg
1134	MN	2010-11-03	2021-08-02	10.7472	CAT	DSH (DOMESTIC SHORTHAIR)	M41	2021-08-04	no	ND	ND	neg
1135	F	2019-09-10	2021-08-03	1.89722	CAT	MAINE COON	HU12	2021-08-04	no	ND	ND	neg
1136	M	2020-04-05	2021-08-03	1.32778	CAT	BENGAL	CH1	2021-08-04	no	ND	ND	neg
1137	MN	2012-07-27	2021-08-02	9.01389	CAT	DSH (DOMESTIC SHORTHAIR)	UB9	2021-08-04	no	ND	ND	neg
1138	F	2020-08-24	2021-07-28	0.927778	CAT	TURKISH ANGORA	MK42	2021-08-05	no	ND	ND	neg
1139	FN	2020-08-05	2021-08-03	0.994444	CAT	DSH (DOMESTIC SHORTHAIR)	HU12	2021-08-05	no	ND	ND	neg
1140	MN	2020-08-05	2021-08-03	0.994444	CAT	RAGDOLL	KA8	2021-08-05	no	ND	ND	neg
1141	F	2020-08-05	2021-08-03	0.994444	CAT	DSH (DOMESTIC SHORTHAIR)	LN6	2021-08-05	no	ND	ND	neg
1142	F	2021-03-11	2021-08-03	0.394444	CAT	MAINE COON	ML3	2021-08-05	no	ND	ND	neg
1143	F	2019-07-08	2021-08-05	2.075	CAT	SHORTHAIR BRITISH (PED)	BR1	2021-08-06	no	ND	ND	neg
1144	FN	2020-08-06	2021-08-04	0.994444	CAT	DSH (DOMESTIC SHORTHAIR)	TN9	2021-08-06	no	ND	ND	neg
1145	M	2021-02-22	2021-08-04	0.45	CAT	ORIENTAL	CH62	2021-08-06	no	ND	ND	neg
1146	FN	2013-08-29	2021-08-04	7.93056	CAT	BIRMAN	E3	2021-08-06	no	ND	ND	neg
1147	FN	2012-08-06	2021-08-05	8.99722	CAT	DLH (DOMESTIC LONGHAIR)	TN9	2021-08-06	no	ND	ND	neg
1148	FN	2017-07-09	2021-08-05	4.07222	CAT	DSH (DOMESTIC SHORTHAIR)	SS8	2021-08-06	no	ND	ND	neg
1149	FN	2019-06-08	2021-08-05	2.15833	CAT	SHORTHAIR BRITISH (PED)	EH26	2021-08-06	no	ND	ND	neg
1150	MN	2017-01-05	2021-08-05	4.58333	CAT	DSH (DOMESTIC SHORTHAIR)	CB8	2021-08-06	no	ND	ND	neg
1151	M	2021-05-14	2021-08-05	0.225	CAT	NOT SPECIFIED	NP16	2021-08-06	no	ND	ND	neg
1152	M	2017-08-06	2021-08-04	3.99444	CAT	DSH (DOMESTIC SHORTHAIR)	E6	2021-08-06	no	ND	ND	neg
1153	MN	2020-05-03	2021-08-05	1.25556	CAT	SHORTHAIR BRITISH (PED)	E4	2021-08-06	no	ND	ND	neg
1154	M	2021-05-17	2021-08-06	0.219444	CAT	SHORTHAIR BRITISH (PED)	BD17	2021-08-09	no	ND	ND	neg
1155	MN	2018-06-11	2021-08-06	3.15278	CAT	DSH (DOMESTIC SHORTHAIR)	RM14	2021-08-09	no	ND	ND	neg
1156	M	2019-07-30	2021-08-06	2.01667	CAT	RAGDOLL	N4	2021-08-09	no	ND	ND	neg
1157	M	NOT SPECIFIED	2021-08-06	#VALUE!	CAT	DSH (DOMESTIC SHORTHAIR)	ME9	2021-08-09	no	ND	ND	neg
1158	NOT SPECIFIED	NOT SPECIFIED	2021-08-06	#VALUE!	CAT	DSH (DOMESTIC SHORTHAIR)	TN30	2021-08-09	no	ND	ND	neg
1159	NOT SPECIFIED	NOT SPECIFIED	2021-08-05	#VALUE!	CAT	DSH (DOMESTIC SHORTHAIR)	TN30	2021-08-09	no	ND	ND	neg
1160	NOT SPECIFIED	2011-04-05	2021-08-06	10.3361	CAT	DSH (DOMESTIC SHORTHAIR)	SE6	2021-08-09	no	ND	ND	neg
1161	MN	2009-08-09	2021-08-06	11.9917	CAT	BENGAL	CB8	2021-08-09	no	ND	ND	neg
1162	F	2021-02-08	2021-08-05	0.491667	CAT	SHORTHAIR BRITISH (PED)	FY6	2021-08-09	no	ND	ND	neg
1163	F	2007-07-27	2021-08-09	14.0333	CAT	DSH (DOMESTIC SHORTHAIR)	G61	2021-08-10	no	ND	ND	neg
1164	F	2020-07-06	2021-08-09	1.09167	CAT	DSH (DOMESTIC SHORTHAIR)	EX22	2021-08-10	no	ND	ND	neg
1165	F	2020-06-06	2021-08-09	1.175	CAT	DSH (DOMESTIC SHORTHAIR)	EX22	2021-08-10	no	ND	ND	neg
1166	F	2020-06-06	2021-08-10	1.17778	CAT	DSH (DOMESTIC SHORTHAIR)	EX22	2021-08-10	no	ND	ND	neg
1167	MN	NOT SPECIFIED	2021-08-06	#VALUE!	CAT	DSH (DOMESTIC SHORTHAIR)	KT18	2021-08-10	no	ND	ND	neg
1168	MN	2016-05-11	2021-08-09	5.24444	CAT	DSH (DOMESTIC SHORTHAIR)	EH26	2021-08-10	no	ND	ND	neg
1169	M	2019-08-11	2021-08-05	1.98333	CAT	DSH (DOMESTIC SHORTHAIR)	FY6	2021-08-10	no	ND	ND	neg
1170	M	2021-04-07	2021-08-09	0.338889	CAT	DSH (DOMESTIC SHORTHAIR)	B62	2021-08-11	no	ND	ND	neg
1171	FN	2020-05-20	2021-08-10	1.22222	CAT	DSH (DOMESTIC SHORTHAIR)	PE27	2021-08-11	no	ND	ND	neg
1172	M	2012-08-11	2021-08-10	8.99722	CAT	DSH (DOMESTIC SHORTHAIR)	CH1	2021-08-11	no	ND	ND	neg
1173	MN	2007-08-12	2021-08-09	13.9917	CAT	DLH (DOMESTIC LONGHAIR)	DT2	2021-08-11	no	ND	ND	neg
1174	M	2016-06-01	2021-08-09	5.18889	CAT	DLH (DOMESTIC LONGHAIR)	CM8	2021-08-11	no	ND	ND	neg
1175	MN	2012-08-11	2021-08-09	8.99444	CAT	DSH (DOMESTIC SHORTHAIR)	EX5	2021-08-11	no	ND	ND	neg
1176	F	2019-11-19	2021-08-10	1.725	CAT	DSH (DOMESTIC SHORTHAIR)	SK4	2021-08-11	no	ND	ND	neg
1177	M	2020-08-11	2021-08-10	0.997222	CAT	DSH (DOMESTIC SHORTHAIR)	FY6	2021-08-11	no	ND	ND	neg
1178	F	2013-07-12	2021-08-10	8.07778	CAT	NOT SPECIFIED	EH26	2021-08-11	no	ND	ND	neg
1179	M	2021-03-14	2021-08-11	0.408333	CAT	EXOTIC	B90	2021-08-12	no	ND	ND	neg
1180	MN	2014-11-11	2021-08-04	6.73056	CAT	DSH (DOMESTIC SHORTHAIR)	BD21	2021-08-12	no	ND	ND	neg
1181	NOT SPECIFIED	2019-03-14	2021-08-10	2.40556	CAT	DLH (DOMESTIC LONGHAIR)	CB8	2021-08-12	yes	yes	yes	pos	224	133	56	0	224
1182	M	2019-08-13	2021-08-11	1.99444	CAT	NOT SPECIFIED	EH26	2021-08-12	no	ND	ND	neg
1183	M	2021-06-14	2021-08-11	0.158333	CAT	DLH (DOMESTIC LONGHAIR)	HU3	2021-08-13	no	ND	ND	neg
1184	FN	2019-08-09	2021-08-11	2.00556	CAT	PERSIAN (LONGHAIR)	NW4	2021-08-13	no	ND	ND	neg
1185	MN	2014-02-13	2021-08-12	7.49722	CAT	DSH (DOMESTIC SHORTHAIR)	SK10	2021-08-13	no	ND	ND	neg
1186	NOT SPECIFIED	2020-08-13	2021-08-11	0.994444	CAT	NOT SPECIFIED	SS2	2021-08-13	no	ND	ND	neg
1187	MN	2019-08-03	2021-08-12	2.025	CAT	DSH (DOMESTIC SHORTHAIR)	TN16	2021-08-13	no	ND	ND	neg
1188	M	2021-04-14	2021-08-12	0.327778	CAT	DSH (DOMESTIC SHORTHAIR)	WA9	2021-08-13	yes	pos	yes	pos	87	67	624	0	624
1189	FN	2020-11-13	2021-08-12	0.747222	CAT	NOT SPECIFIED	EH26	2021-08-13	no	ND	ND	neg
1190	FN	2009-01-17	2021-08-12	12.5694	CAT	DSH (DOMESTIC SHORTHAIR)	ME15	2021-08-13	no	ND	ND	neg
1191	F	2012-06-14	2021-08-12	9.16111	CAT	DSH (DOMESTIC SHORTHAIR)	ML11	2021-08-13	no	ND	ND	neg
1192	MN	2019-08-17	2021-08-12	1.98611	CAT	DSH (DOMESTIC SHORTHAIR)	TN30	2021-08-16	no	ND	ND	neg
1193	M	2017-08-16	2021-08-13	3.99167	CAT	DSH (DOMESTIC SHORTHAIR)	CV31	2021-08-16	no	ND	ND	neg
1194	F	2020-07-02	2021-08-12	1.11111	CAT	RAGAMUFFIN	JE2	2021-08-16	no	ND	ND	neg
1195	MN	NOT SPECIFIED	2021-08-15	#VALUE!	CAT	DSH (DOMESTIC SHORTHAIR)	PE30	2021-08-16	no	ND	ND	neg
1196	FN	2019-08-17	2021-08-12	1.98611	CAT	DSH (DOMESTIC SHORTHAIR)	NE27	2021-08-16	no	ND	ND	neg
1197	MN	2020-08-17	2021-08-16	0.997222	CAT	BOBTAIL	BA1	2021-08-17	no	ND	ND	neg
1198	MN	2010-08-18	2021-08-15	10.9917	CAT	DSH (DOMESTIC SHORTHAIR)	SK10	2021-08-17	no	ND	ND	neg
1199	M	2013-08-17	2021-08-13	7.98889	CAT	DSH (DOMESTIC SHORTHAIR)	FY6	2021-08-17	no	ND	ND	neg
1200	MN	2008-05-18	2021-08-13	13.2361	CAT	DSH (DOMESTIC SHORTHAIR)	CB8	2021-08-17	no	ND	ND	neg
1201	FN	2005-01-16	2021-08-16	16.5833	CAT	DSH (DOMESTIC SHORTHAIR)	SG12	2021-08-17	no	ND	ND	neg
1202	F	2011-06-19	2021-08-16	10.1583	CAT	DSH (DOMESTIC SHORTHAIR)	LS15	2021-08-17	no	ND	ND	neg
1203	F	2008-08-02	2021-08-17	13.0417	CAT	DSH (DOMESTIC SHORTHAIR)	G61	2021-08-17	no	ND	ND	neg
1204	F	NOT SPECIFIED	2021-08-13	#VALUE!	CAT	NOT SPECIFIED	JE2	2021-08-18	no	ND	ND	neg
1205	F	2020-08-18	2021-08-17	0.997222	CAT	DSH (DOMESTIC SHORTHAIR)	PE20	2021-08-18	no	ND	ND	neg
1206	M	NOT SPECIFIED	2021-08-17	#VALUE!	CAT	DSH (DOMESTIC SHORTHAIR)	FY6	2021-08-18	no	ND	ND	neg
1207	F	2020-03-25	2021-08-17	1.39444	CAT	DSH (DOMESTIC SHORTHAIR)	HP9	2021-08-18	no	ND	ND	neg
1208	FN	2012-08-18	2021-08-16	8.99444	CAT	DLH (DOMESTIC LONGHAIR)	SK8	2021-08-18	no	ND	ND	neg
1209	MN	2020-06-19	2021-08-17	1.16111	CAT	DSH (DOMESTIC SHORTHAIR)	EH26	2021-08-18	no	ND	ND	neg
1210	MN	2007-11-19	2021-08-16	13.7417	CAT	DSH (DOMESTIC SHORTHAIR)	NR18	2021-08-18	no	ND	ND	neg
1211	FN	2014-08-19	2021-08-17	6.99444	CAT	DSH (DOMESTIC SHORTHAIR)	CB8	2021-08-18	no	ND	ND	neg
1212	NOT SPECIFIED	2018-08-19	2021-08-17	2.99444	CAT	RAGDOLL	LS15	2021-08-18	no	ND	ND	neg
1213	FN	2015-07-01	2021-08-18	6.13056	CAT	DLH (DOMESTIC LONGHAIR)	NG24	2021-08-19	no	ND	ND	neg
1214	M	2009-08-19	2021-08-17	11.9944	CAT	DSH (DOMESTIC SHORTHAIR)	LE65	2021-08-19	no	ND	ND	neg
1215	F	2017-06-30	2021-08-17	4.13056	CAT	DSH (DOMESTIC SHORTHAIR)	SK4	2021-08-19	no	ND	ND	neg
1216	F	NOT SPECIFIED	2021-08-17	#VALUE!	CAT	DSH (DOMESTIC SHORTHAIR)	DY3	2021-08-19	no	ND	ND	neg
1217	NOT SPECIFIED	2021-01-12	2021-08-17	0.597222	CAT	CHARTREUX	DH8	2021-08-19	no	ND	ND	neg
1218	F	2018-08-20	2021-08-12	2.97778	CAT	DSH (DOMESTIC SHORTHAIR)	EX5	2021-08-19	no	ND	ND	neg
1219	M	2021-05-21	2021-08-19	0.244444	CAT	DSH (DOMESTIC SHORTHAIR)	CT13	2021-08-20	no	ND	ND	neg
1220	M	2021-02-18	2021-08-17	0.497222	CAT	RAGDOLL	HA7	2021-08-20	no	ND	ND	neg
1221	M	2018-07-22	2021-08-19	3.075	CAT	DLH (DOMESTIC LONGHAIR)	CB8	2021-08-20	no	ND	ND	neg
1222	M	2021-05-26	2021-08-19	0.230556	CAT	DLH (DOMESTIC LONGHAIR)	SK14	2021-08-20	no	ND	ND	neg
1223	F	2017-06-21	2021-08-18	4.15833	CAT	DSH (DOMESTIC SHORTHAIR)	FY6	2021-08-20	no	ND	ND	neg
1224	F	NOT SPECIFIED	2021-08-17	#VALUE!	CAT	DSH (DOMESTIC SHORTHAIR)	TN30	2021-08-20	no	ND	ND	neg
1225	MN	2017-08-20	2021-08-17	3.99167	CAT	DSH (DOMESTIC SHORTHAIR)	TN30	2021-08-20	no	ND	ND	neg
1226	MN	NOT SPECIFIED	2021-08-17	#VALUE!	CAT	DSH (DOMESTIC SHORTHAIR)	TN30	2021-08-20	no	ND	ND	neg
1227	F	2014-11-20	2021-08-19	6.74722	CAT	DSH (DOMESTIC SHORTHAIR)	G61	2021-08-20	no	ND	ND	neg
1228	F	2020-11-20	2021-08-19	0.747222	CAT	DSH (DOMESTIC SHORTHAIR)	LS15	2021-08-20	no	ND	ND	neg
1229	M	2020-08-20	2021-08-19	0.997222	CAT	DSH (DOMESTIC SHORTHAIR)	LS15	2021-08-20	no	ND	ND	neg
1230	M	2010-11-18	2021-08-19	10.7528	CAT	SIAMESE	G61	2021-08-20	no	ND	ND	neg
1231	F	2020-09-20	2021-08-18	0.911111	CAT	RAGDOLL	IP20	2021-08-20	no	ND	ND	neg
1232	F	2020-09-20	2021-08-19	0.913889	CAT	RAGDOLL	G73	2021-08-20	no	ND	ND	neg
1233	FN	NOT SPECIFIED	2021-08-20	#VALUE!	CAT	DSH (DOMESTIC SHORTHAIR)	TN30	2021-08-23	yes	neg	ND	neg
1234	F	2020-10-23	2021-08-23	0.833333	CAT	RUSSIAN BLUE	L40	2021-08-23	no	ND	ND	neg
1235	M	2020-12-23	2021-08-18	0.652778	CAT	MAINE COON	DH4	2021-08-23	no	ND	ND	neg
1236	MN	2012-05-24	2021-08-20	9.23889	CAT	DSH (DOMESTIC SHORTHAIR)	CT4	2021-08-23	no	ND	ND	neg
1237	M	NOT SPECIFIED	2021-08-19	#VALUE!	CAT	DSH (DOMESTIC SHORTHAIR)	FY6	2021-08-23	no	ND	ND	neg
1238	M	2020-10-23	2021-08-19	0.822222	CAT	BRITISH SHORT HAIR	FY6	2021-08-23	no	ND	ND	neg
1239	MN	2013-01-07	2021-08-18	8.61389	CAT	DSH (DOMESTIC SHORTHAIR)	CB1	2021-08-23	no	ND	ND	neg
1240	NOT SPECIFIED	NOT SPECIFIED	2021-08-22	#VALUE!	CAT	NOT SPECIFIED	EH26	2021-08-23	no	ND	ND	neg
1241	F	2019-07-26	2021-08-23	2.075	CAT	ASIAN	CW2	2021-08-24	no	ND	ND	neg
1242	MN	NOT SPECIFIED	2021-08-19	#VALUE!	CAT	DSH (DOMESTIC SHORTHAIR)	LN1	2021-08-24	no	ND	ND	neg
1243	M	2020-10-24	2021-08-22	0.827778	CAT	SHORTHAIR BRITISH (PED)	SW2	2021-08-24	no	ND	ND	neg
1244	MN	2013-02-23	2021-08-21	8.49444	CAT	DSH (DOMESTIC SHORTHAIR)	B91	2021-08-24	no	ND	ND	neg
1245	M	2010-08-25	2021-08-20	10.9861	CAT	DSH (DOMESTIC SHORTHAIR)	WA9	2021-08-24	no	ND	ND	neg
1246	F	2015-06-29	2021-08-21	6.14444	CAT	NOT SPECIFIED	WR3	2021-08-24	no	ND	ND	neg
1247	M	2021-04-13	2021-08-23	0.361111	CAT	DSH (DOMESTIC SHORTHAIR)	FY6	2021-08-24	no	ND	ND	neg
1248	F	2020-08-24	2021-08-20	0.988889	CAT	MAINE COON	FY6	2021-08-24	no	ND	ND	neg
1249	M	2014-05-26	2021-08-23	7.24167	CAT	DSH (DOMESTIC SHORTHAIR)	FY6	2021-08-24	no	ND	ND	neg
1250	M	2016-12-24	2021-08-23	4.66389	CAT	DSH (DOMESTIC SHORTHAIR)	FY6	2021-08-24	no	ND	ND	neg
1251	F	2021-03-10	2021-08-24	0.455556	CAT	BENGAL	SW7	2021-08-25	no	ND	ND	neg
1252	MN	2020-04-26	2021-08-24	1.32778	CAT	SIBERIAN	CT16	2021-08-25	no	ND	ND	neg
1253	M	2009-08-25	2021-08-24	11.9972	CAT	DSH (DOMESTIC SHORTHAIR)	KT2	2021-08-25	no	ND	ND	neg
1254	F	2020-08-25	2021-08-24	0.997222	CAT	DSH (DOMESTIC SHORTHAIR)	DY13	2021-08-25	no	ND	ND	neg
1255	FN	2020-07-26	2021-08-24	1.07778	CAT	DSH (DOMESTIC SHORTHAIR)	DY13	2021-08-25	no	ND	ND	neg
1256	FN	2017-05-26	2021-08-24	4.24444	CAT	DLH (DOMESTIC LONGHAIR)	EH3	2021-08-25	no	ND	ND	neg
1257	F	2021-03-26	2021-08-23	0.408333	CAT	NORWEGIAN FOREST	DN36	2021-08-25	no	ND	ND	neg
1258	FN	2017-02-24	2021-08-24	4.5	CAT	DSH (DOMESTIC SHORTHAIR)	LS22	2021-08-25	no	ND	ND	neg
1259	NOT SPECIFIED	NOT SPECIFIED	2021-08-24	#VALUE!	CAT	NOT SPECIFIED	WD24	2021-08-25	no	ND	ND	neg
1260	M	2006-08-27	2021-08-25	14.9944	CAT	DSH (DOMESTIC SHORTHAIR)	N1	2021-08-26	no	ND	ND	neg
1261	MN	2020-12-26	2021-08-25	0.663889	CAT	MAINE COON	KY1	2021-08-26	no	ND	ND	neg
1262	FN	2012-02-26	2021-08-24	9.49444	CAT	DSH (DOMESTIC SHORTHAIR)	SK3	2021-08-26	yes	pos	yes	pos	108	144	286	0	286
1263	MN	2021-01-11	2021-08-23	0.616667	CAT	MAINE COON	NN1	2021-08-26	no	ND	ND	neg
1264	F	2020-10-26	2021-08-25	0.830556	CAT	BRITISH SHORT HAIR	N4	2021-08-26	no	ND	ND	neg
1265	FN	2014-08-26	2021-08-24	6.99444	CAT	EXOTIC SHORT HAIR	EN6	2021-08-26	no	ND	ND	neg
1266	MN	2017-08-26	2021-08-24	3.99444	CAT	NOT SPECIFIED	KA7	2021-08-26	no	ND	ND	neg
1267	FN	2014-03-29	2021-08-26	7.40833	CAT	DSH (DOMESTIC SHORTHAIR)	CM3	2021-08-27	no	ND	ND	neg
1268	M	2020-11-27	2021-08-26	0.747222	CAT	SHORTHAIR BRITISH (PED)	NW4	2021-08-27	no	ND	ND	neg
1269	MN	2020-03-15	2021-08-26	1.44722	CAT	DSH (DOMESTIC SHORTHAIR)	LS21	2021-08-27	no	ND	ND	neg
1270	M	NOT SPECIFIED	2021-08-23	#VALUE!	CAT	NOT SPECIFIED	RH20	2021-08-27	no	ND	ND	neg
1271	NOT SPECIFIED	2014-09-28	2021-08-26	6.91111	CAT	BENGAL	CH64	2021-08-27	no	ND	ND	neg
1272	MN	2012-01-27	2021-08-24	9.575	CAT	DSH (DOMESTIC SHORTHAIR)	CH64	2021-08-27	no	ND	ND	neg
1273	MN	2012-01-27	2021-08-25	9.57778	CAT	DSH (DOMESTIC SHORTHAIR)	UB5	2021-08-27	no	ND	ND	neg
1274	MN	2020-08-27	2021-08-24	0.991667	CAT	DSH (DOMESTIC SHORTHAIR)	EX5	2021-08-27	no	ND	ND	neg
1275	M	2013-08-27	2021-08-26	7.99722	CAT	DSH (DOMESTIC SHORTHAIR)	LS15	2021-08-27	no	ND	ND	neg
1276	FN	2019-01-30	2021-08-26	2.57222	CAT	DSH (DOMESTIC SHORTHAIR)	G73	2021-08-30	no	ND	ND	neg
1277	MN	2020-05-01	2021-08-30	1.33056	CAT	BENGAL	KT2	2021-08-30	no	ND	ND	neg
1278	MN	2020-05-01	2021-08-30	1.33056	CAT	DSH (DOMESTIC SHORTHAIR)	N4	2021-08-30	no	ND	ND	neg
1279	NOT SPECIFIED	NOT SPECIFIED	2021-08-27	#VALUE!	CAT	DSH (DOMESTIC SHORTHAIR)	DE6	2021-08-30	no	ND	ND	neg
1280	NOT SPECIFIED	NOT SPECIFIED	2021-08-27	#VALUE!	CAT	DSH (DOMESTIC SHORTHAIR)	DE6	2021-08-30	no	ND	ND	neg
1281	MN	2012-10-30	2021-08-27	8.825	CAT	DSH (DOMESTIC SHORTHAIR)	RG22	2021-08-30	no	ND	ND	neg
1282	M	2020-08-30	2021-08-29	0.997222	CAT	DSH (DOMESTIC SHORTHAIR)	FY6	2021-08-30	no	ND	ND	neg
1283	M	NOT SPECIFIED	2021-08-26	#VALUE!	CAT	MAINE COON	ML3	2021-08-31	no	ND	ND	neg
1284	F	NOT SPECIFIED	2021-08-26	#VALUE!	CAT	MAINE COON	ML3	2021-08-31	no	ND	ND	neg
1285	F	NOT SPECIFIED	2021-08-26	#VALUE!	CAT	MAINE COON	ML3	2021-08-31	no	ND	ND	neg
1286	M	NOT SPECIFIED	2021-08-26	#VALUE!	CAT	MAINE COON	ML3	2021-08-31	no	ND	ND	neg
1287	F	NOT SPECIFIED	2021-08-26	#VALUE!	CAT	MAINE COON	ML3	2021-08-31	no	ND	ND	neg
1288	NOT SPECIFIED	NOT SPECIFIED	2021-08-26	#VALUE!	CAT	MAINE COON	ML3	2021-08-31	no	ND	ND	neg
1289	F	NOT SPECIFIED	2021-08-31	#VALUE!	CAT	MAINE COON	ML3	2021-08-31	no	ND	ND	neg
1290	M	NOT SPECIFIED	2021-08-26	#VALUE!	CAT	MAINE COON	ML3	2021-08-31	no	ND	ND	neg
1291	F	2021-04-18	2021-08-26	0.355556	CAT	MAINE COON	ML3	2021-08-31	no	ND	ND	neg
1292	F	NOT SPECIFIED	2021-08-26	#VALUE!	CAT	MAINE COON	ML3	2021-08-31	no	ND	ND	neg
1293	F	2008-12-01	2021-08-30	12.7472	CAT	DSH (DOMESTIC SHORTHAIR)	G61	2021-08-31	no	ND	ND	neg
1294	F	2011-05-05	2021-08-30	10.3194	CAT	DOMESTIC CAT	G61	2021-08-31	no	ND	ND	neg
1295	FN	NOT SPECIFIED	2021-08-31	#VALUE!	CAT	DSH (DOMESTIC SHORTHAIR)	LU7	2021-09-01	no	ND	ND	neg
1296	F	2018-07-04	2021-08-27	3.14722	CAT	DSH (DOMESTIC SHORTHAIR)	SK4	2021-09-01	no	ND	ND	neg
1297	M	2016-09-01	2021-08-31	5	CAT	DSH (DOMESTIC SHORTHAIR)	CF48	2021-09-01	no	ND	ND	neg
1298	M	2021-04-15	2021-08-31	0.377778	CAT	RAGDOLL	G61	2021-09-01	no	ND	ND	neg
1299	M	2010-08-25	2021-08-31	11.0167	CAT	DSH (DOMESTIC SHORTHAIR)	G61	2021-09-01	no	ND	ND	neg
1300	F	NOT SPECIFIED	2021-09-01	#VALUE!	CAT	DSH (DOMESTIC SHORTHAIR)	N16	2021-09-02	no	ND	ND	neg
1301	F	2020-07-03	2021-09-01	1.16111	CAT	DSH (DOMESTIC SHORTHAIR)	CM9	2021-09-02	yes	pos	yes	pos	288	526	103	0	526
1302	M	2016-09-02	2021-09-01	4.99722	CAT	BRITISH SHORT HAIR	LS15	2021-09-02	no	ND	ND	neg
1303	FN	2018-03-05	2021-09-01	3.48889	CAT	BENGAL	CB8	2021-09-02	no	ND	ND	neg
1304	MN	2020-09-02	2021-08-30	0.994444	CAT	DSH (DOMESTIC SHORTHAIR)	EH25	2021-09-02	no	ND	ND	neg
1305	M	2016-09-03	2021-09-02	4.99722	CAT	DSH (DOMESTIC SHORTHAIR)	BD15	2021-09-03	no	ND	ND	neg
1306	FN	2015-09-04	2021-09-02	5.99444	CAT	DSH (DOMESTIC SHORTHAIR)	G51	2021-09-03	no	ND	ND	neg
1307	MN	2009-09-03	2021-09-01	11.9944	CAT	DLH (DOMESTIC LONGHAIR)	ME15	2021-09-03	no	ND	ND	neg
1308	FN	2012-10-04	2021-09-01	8.90833	CAT	DSH (DOMESTIC SHORTHAIR)	CB8	2021-09-03	no	ND	ND	neg
1309	F	2021-07-02	2021-08-31	0.163889	CAT	DSH (DOMESTIC SHORTHAIR)	BS23	2021-09-03	no	ND	ND	neg
1310	F	2020-11-06	2021-09-02	0.822222	CAT	DSH (DOMESTIC SHORTHAIR)	SE4	2021-09-06	no	ND	ND	neg
1311	M	2018-09-07	2021-09-06	2.99722	CAT	DSH (DOMESTIC SHORTHAIR)	SW2	2021-09-06	yes	pos	yes	pos	0	0	427	0	427
1312	F	2021-03-08	2021-09-03	0.486111	CAT	SCOTTISG FOLD	HA2	2021-09-06	no	ND	ND	neg
1313	F	2019-03-23	2021-09-03	2.44444	CAT	PERSIAN (LONGHAIR)	HX6	2021-09-06	no	ND	ND	neg
1314	F	2017-12-21	2021-09-02	3.69722	CAT	BURMILLA	PL1	2021-09-06	no	ND	ND	neg
1315	MN	2020-12-12	2021-09-06	0.733333	CAT	NOT SPECIFIED	RG24	2021-09-07	no	ND	ND	neg
1316	F	2020-09-03	2021-09-04	1.00278	CAT	NOT SPECIFIED	SW2	2021-09-07	no	ND	ND	neg
1317	F	2021-03-12	2021-09-06	0.483333	CAT	DSH (DOMESTIC SHORTHAIR)	E4	2021-09-07	no	ND	ND	neg
1318	F	2021-03-08	2021-09-05	0.491667	CAT	DSH (DOMESTIC SHORTHAIR)	DN4	2021-09-07	yes	neg	no	neg	0	0	0		0
1319	M	2021-03-08	2021-09-05	0.491667	CAT	DSH (DOMESTIC SHORTHAIR)	DN4	2021-09-07	no	ND	ND	neg
1320	MN	2013-09-07	2021-09-06	7.99722	CAT	DSH (DOMESTIC SHORTHAIR)	TN30	2021-09-07	no	ND	ND	neg
1321	MN	2013-09-07	2021-09-06	7.99722	CAT	DSH (DOMESTIC SHORTHAIR)	TN30	2021-09-07	no	ND	ND	neg
1322	MN	2013-09-07	2021-09-06	7.99722	CAT	DSH (DOMESTIC SHORTHAIR)	TN30	2021-09-07	no	ND	ND	neg
1323	F	2005-09-07	2021-09-06	15.9972	CAT	DSH (DOMESTIC SHORTHAIR)	SS8	2021-09-07	no	ND	ND	neg
1324	MN	2011-09-08	2021-09-06	9.99444	CAT	BENGAL	CB8	2021-09-07	no	ND	ND	neg
1325	M	2020-08-26	2021-09-04	1.02222	CAT	DSH (DOMESTIC SHORTHAIR)	SK4	2021-09-07	no	ND	ND	neg
1326	F	2009-08-10	2021-09-07	12.075	CAT	DSH (DOMESTIC SHORTHAIR)	G61	2021-09-07	no	ND	ND	neg
1327	NOT SPECIFIED	2020-05-09	2021-09-06	1.325	CAT	DSH (DOMESTIC SHORTHAIR)	LS15	2021-09-07	no	ND	ND	neg
1328	MN	2020-07-30	2021-09-07	1.10278	CAT	RAGDOLL	IP5	2021-09-08	no	ND	ND	neg
1329	M	2021-05-10	2021-09-06	0.322222	CAT	DLH (DOMESTIC LONGHAIR)	FY6	2021-09-08	no	ND	ND	neg
1330	F	2020-07-10	2021-09-06	1.15556	CAT	RAGDOLL	NE5	2021-09-08	no	ND	ND	neg
1331	M	2020-09-08	2021-09-07	0.997222	CAT	DSH (DOMESTIC SHORTHAIR)	SE4	2021-09-08	no	ND	ND	neg
1332	M	2020-09-08	2021-09-07	0.997222	CAT	DSH (DOMESTIC SHORTHAIR)	SE4	2021-09-08	no	ND	ND	neg
1333	M	2015-08-10	2021-09-07	6.075	CAT	DSH (DOMESTIC SHORTHAIR)	HA2	2021-09-08	no	ND	ND	neg
1334	MN	2018-07-01	2021-09-04	3.175	CAT	DSH (DOMESTIC SHORTHAIR)	NW9	2021-09-08	no	ND	ND	neg
1335	FN	2018-09-10	2021-09-08	2.99444	CAT	DLH (DOMESTIC LONGHAIR)	TQ12	2021-09-09	no	ND	ND	neg
1336	FN	2012-01-10	2021-09-08	9.66111	CAT	DSH (DOMESTIC SHORTHAIR)	M41	2021-09-09	no	ND	ND	neg
1337	F	2017-06-18	2021-09-07	4.21944	CAT	DSH (DOMESTIC SHORTHAIR)	EN3	2021-09-09	yes	pos	yes	pos	543	698	152	67	698
1338	FN	2019-07-21	2021-09-09	2.13333	CAT	DSH (DOMESTIC SHORTHAIR)	CM6	2021-09-10	no	ND	ND	neg
1339	F	2021-04-11	2021-09-09	0.411111	CAT	SIBERIAN	S8	2021-09-10	no	ND	ND	neg
1340	MN	2014-09-11	2021-09-08	6.99167	CAT	DSH (DOMESTIC SHORTHAIR)	LL26	2021-09-10	no	ND	ND	neg
1341	FN	2020-10-27	2021-09-08	0.863889	CAT	BENGAL	EN5	2021-09-10	yes	pos	yes	pos	0	0	248		248
1342	MN	2020-07-31	2021-09-08	1.10556	CAT	DSH (DOMESTIC SHORTHAIR)	SL4	2021-09-10	no	ND	ND	neg
1343	F	2019-06-29	2021-09-09	2.19444	CAT	RAGDOLL	PE7	2021-09-13	no	ND	ND	neg
1344	MN	2012-06-27	2021-09-10	9.20278	CAT	DSH (DOMESTIC SHORTHAIR)	SK4	2021-09-13	no	ND	ND	neg
1345	FN	2020-03-20	2021-09-12	1.47778	CAT	DSH (DOMESTIC SHORTHAIR)	G4	2021-09-13	no	ND	ND	neg
1346	F	NOT SPECIFIED	2021-09-12	#VALUE!	CAT	DSH (DOMESTIC SHORTHAIR)	WR3	2021-09-13	no	ND	ND	neg
1347	F	2020-11-13	2021-09-12	0.830556	CAT	DSH (DOMESTIC SHORTHAIR)	CT4	2021-09-13	no	ND	ND	neg
1348	MN	2020-07-15	2021-09-10	1.15278	CAT	DLH (DOMESTIC LONGHAIR)	M16	2021-09-13	no	ND	ND	neg
1349	M	2020-09-13	2021-09-09	0.988889	CAT	NOT SPECIFIED	RH20	2021-09-13	no	ND	ND	neg
1350	MN	2012-09-13	2021-09-09	8.98889	CAT	DSH (DOMESTIC SHORTHAIR)	TN30	2021-09-13	no	ND	ND	neg
1351	FN	2020-09-13	2021-09-10	0.991667	CAT	DSH (DOMESTIC SHORTHAIR)	NR34	2021-09-13	no	ND	ND	neg
1352	MN	2021-02-12	2021-09-10	0.577778	CAT	ORIENTAL	CB8	2021-09-13	no	ND	ND	neg
1353	FN	2019-09-14	2021-09-12	1.99444	CAT	DSH (DOMESTIC SHORTHAIR)	CB8	2021-09-13	no	ND	ND	neg
1354	M	2016-09-13	2021-09-12	4.99722	CAT	DSH (DOMESTIC SHORTHAIR)	SO16	2021-09-13	no	ND	ND	neg
1355	M	2021-03-16	2021-09-13	0.491667	CAT	RAGDOLL	NE5	2021-09-14	no	ND	ND	neg
1356	M	2020-09-14	2021-09-13	0.997222	CAT	NOT SPECIFIED	LS27	2021-09-14	no	ND	ND	neg
1357	FN	2017-09-07	2021-09-10	4.00833	CAT	SHORTHAIR BRITISH (PED)	SO21	2021-09-14	no	ND	ND	neg
1358	M	2020-07-16	2021-09-10	1.15	CAT	DSH (DOMESTIC SHORTHAIR)	FY6	2021-09-14	yes	pos	yes	pos	543	331	0	0	543
1359	MN	2015-06-27	2021-09-13	6.21111	CAT	DSH (DOMESTIC SHORTHAIR)	HP9	2021-09-14	no	ND	ND	neg
1360	MN	2009-09-14	2021-09-13	11.9972	CAT	DSH (DOMESTIC SHORTHAIR)	EH26	2021-09-14	no	ND	ND	neg
1361	M	2006-08-10	2021-09-14	15.0944	CAT	DSH (DOMESTIC SHORTHAIR)	G61	2021-09-14	no	ND	ND	neg
1362	M	2019-09-15	2021-09-13	1.99444	CAT	MAINE COON	LS15	2021-09-14	no	ND	ND	neg
1363	MN	2020-09-15	2021-09-14	0.997222	CAT	DSH (DOMESTIC SHORTHAIR)	EH26	2021-09-15	no	ND	ND	neg
1364	MN	2017-09-15	2021-09-13	3.99444	CAT	DSH (DOMESTIC SHORTHAIR)	HU6	2021-09-15	no	ND	ND	neg
1365	M	2020-12-16	2021-09-14	0.744444	CAT	RUSSIAN BLUE	FY6	2021-09-15	no	ND	ND	neg
1366	MN	NOT SPECIFIED	2021-09-14	#VALUE!	CAT	DSH (DOMESTIC SHORTHAIR)	NR33	2021-09-15	no	ND	ND	neg
1367	M	2021-01-16	2021-09-11	0.652778	CAT	DSH (DOMESTIC SHORTHAIR)	N1	2021-09-16	no	ND	ND	neg
1368	FN	2010-09-17	2021-09-15	10.9944	CAT	BRITISH BLUE	EH26	2021-09-16	no	ND	ND	neg
1369	MN	2020-03-18	2021-09-13	1.48611	CAT	DLH (DOMESTIC LONGHAIR)	BH24	2021-09-16	no	ND	ND	neg
1370	MN	2020-09-17	2021-09-16	0.997222	CAT	BURMESE	EX5	2021-09-17	no	ND	ND	neg
1371	MN	2021-04-18	2021-09-16	0.411111	CAT	DSH (DOMESTIC SHORTHAIR)	NN4	2021-09-17	no	ND	ND	neg
1372	MN	2018-09-18	2021-09-16	2.99444	CAT	BRITISH SHORT HAIR	SL7	2021-09-17	no	ND	ND	neg
1373	M	2018-09-18	2021-09-13	2.98611	CAT	DLH (DOMESTIC LONGHAIR)	G4	2021-09-17	no	ND	ND	neg
1374	M	2020-11-17	2021-09-14	0.825	CAT	BRITISH SHORT HAIR	SR6	2021-09-17	yes	pos	yes	pos	240.5	210	52.5	0	240.5
1375	FN	2020-11-17	2021-09-14	0.825	CAT	BRITISH SHORT HAIR	SR6	2021-09-17	no	ND	ND	neg
1376	MN	2010-12-19	2021-09-16	10.7417	CAT	DSH (DOMESTIC SHORTHAIR)	CB8	2021-09-17	no	ND	ND	neg
1377	M	2018-09-18	2021-09-14	2.98889	CAT	DLH (DOMESTIC LONGHAIR)	HP3	2021-09-17	no	ND	ND	neg
1378	M	2011-09-18	2021-09-15	9.99167	CAT	DLH (DOMESTIC LONGHAIR)	FY6	2021-09-17	no	ND	ND	neg
1379	M	2016-12-04	2021-09-13	4.775	CAT	DSH (DOMESTIC SHORTHAIR)	E6	2021-09-17	no	ND	ND	neg
1380	MN	2019-12-06	2021-09-16	1.77778	CAT	BRITISH SHORT HAIR	LE13	2021-09-20	no	ND	ND	neg
1381	F	2021-06-07	2021-09-17	0.277778	CAT	NOT SPECIFIED	EH3	2021-09-20	no	ND	ND	neg
1382	FN	2020-11-03	2021-09-17	0.872222	CAT	BIRMAN	OX16	2021-09-20	no	ND	ND	neg
1383	MN	2010-09-21	2021-09-17	10.9889	CAT	DSH (DOMESTIC SHORTHAIR)	NN12	2021-09-20	no	ND	ND	neg
1384	FN	2020-11-20	2021-09-16	0.822222	CAT	MAINE COON	IG9	2021-09-20	no	ND	ND	neg
1385	MN	2015-07-30	2021-09-16	6.12778	CAT	DSH (DOMESTIC SHORTHAIR)	TW18	2021-09-20	no	ND	ND	neg
1386	F	2021-02-13	2021-09-17	0.594444	CAT	NOT SPECIFIED	NW4	2021-09-20	no	ND	ND	neg
1387	M	2015-09-17	2021-09-17	6	CAT	DSH (DOMESTIC SHORTHAIR)	SK4	2021-09-20	no	ND	ND	neg
1388	FN	2019-03-23	2021-09-17	2.48333	CAT	DSH (DOMESTIC SHORTHAIR)	GL2	2021-09-20	no	ND	ND	neg
1389	F	2019-05-23	2021-09-17	2.31667	CAT	DSH (DOMESTIC SHORTHAIR)	G73	2021-09-20	no	ND	ND	neg
1390	M	2020-10-15	2021-09-17	0.922222	CAT	SHORTHAIR BRITISH (PED)	KT6	2021-09-20	no	ND	ND	neg
1391	MN	2018-09-21	2021-09-17	2.98889	CAT	DLH (DOMESTIC LONGHAIR)	BN1	2021-09-20	no	ND	ND	neg
1392	FN	2021-02-20	2021-09-15	0.569444	CAT	DSH (DOMESTIC SHORTHAIR)	WD24	2021-09-21	no	ND	ND	neg
1393	M	2021-02-20	2021-09-18	0.577778	CAT	SHORTHAIR BRITISH (PED)	SW19	2021-09-21	no	ND	ND	neg
1394	F	2013-09-21	2021-09-20	7.99722	CAT	DSH (DOMESTIC SHORTHAIR)	FY6	2021-09-21	no	ND	ND	neg
1395	F	2018-09-22	2021-09-17	2.98611	CAT	DSH (DOMESTIC SHORTHAIR)	FY6	2021-09-21	no	ND	ND	neg
1396	M	2009-03-12	2021-09-20	12.5222	CAT	DLH (DOMESTIC LONGHAIR)	MK45	2021-09-21	no	ND	ND	neg
1397	F	2013-11-13	2021-09-20	7.85278	CAT	MAINE COON	DG7	2021-09-21	no	ND	ND	neg
1398	F	2021-06-30	2021-09-19	0.219444	CAT	ORIENTAL	B79	2021-09-22	no	ND	ND	neg
1399	NOT SPECIFIED	2021-04-23	2021-09-20	0.408333	CAT	MAINE COON	EX5	2021-09-22	no	ND	ND	neg
1400	M	2011-04-05	2021-09-22	10.4639	CAT	DSH (DOMESTIC SHORTHAIR)	G61	2021-09-22	no	ND	ND	neg
1401	MN	2021-04-23	2021-09-17	0.4	CAT	SHORTHAIR BRITISH (PED)	PE7	2021-09-22	no	ND	ND	neg
1402	F	2021-08-04	2021-09-18	0.122222	CAT	DSH (DOMESTIC SHORTHAIR)	HP3	2021-09-22	no	ND	ND	neg
1403	MN	2019-10-24	2021-09-21	1.90833	CAT	RAGDOLL	N1	2021-09-22	no	ND	ND	neg
1404	MN	2018-07-25	2021-09-21	3.15556	CAT	DLH (DOMESTIC LONGHAIR)	CB8	2021-09-22	no	ND	ND	neg
1405	FN	2014-01-06	2021-09-22	7.71111	CAT	DLH (DOMESTIC LONGHAIR)	NG34	2021-09-23	no	ND	ND	neg
1406	F	2020-03-25	2021-09-22	1.49167	CAT	DSH (DOMESTIC SHORTHAIR)	RH15	2021-09-23	no	ND	ND	neg
1407	F	2016-04-15	2021-09-20	5.43056	CAT	DSH (DOMESTIC SHORTHAIR)	TS14	2021-09-23	no	ND	ND	neg
1408	M	2020-07-14	2021-09-22	1.18889	CAT	BRITISH SHORT HAIR	G61	2021-09-23	no	ND	ND	neg
1409	MN	2021-07-25	2021-09-22	0.158333	CAT	NOT SPECIFIED	EH26	2021-09-23	no	ND	ND	neg
1410	F	2021-07-25	2021-09-22	0.158333	CAT	NOT SPECIFIED	EH26	2021-09-23	no	ND	ND	neg
1411	F	2021-03-25	2021-09-22	0.491667	CAT	NOT SPECIFIED	EH26	2021-09-23	no	ND	ND	neg
1412	F	2018-07-26	2021-09-22	3.15556	CAT	DLH (DOMESTIC LONGHAIR)	PE28	2021-09-23	no	ND	ND	neg
1413	M	2017-09-23	2021-09-23	4	CAT	DSH (DOMESTIC SHORTHAIR)	RH20	2021-09-23	no	ND	ND	neg
1414	MN	2019-06-25	2021-09-21	2.23889	CAT	SHORTHAIR BRITISH (PED)	DH1	2021-09-23	no	ND	ND	neg
1415	M	2021-05-15	2021-09-23	0.355556	CAT	DSH (DOMESTIC SHORTHAIR)	CA1	2021-09-24	no	ND	ND	neg
1416	M	2021-03-24	2021-09-23	0.497222	CAT	DSH (DOMESTIC SHORTHAIR)	S6	2021-09-24	no	ND	ND	neg
1417	FN	2020-01-25	2021-09-22	1.65833	CAT	DSH (DOMESTIC SHORTHAIR)	CB8	2021-09-24	no	ND	ND	neg
1418	MN	2018-05-25	2021-09-23	3.32778	CAT	DSH (DOMESTIC SHORTHAIR)	NR4	2021-09-24	no	ND	ND	neg
1419	M	2009-02-23	2021-09-23	12.5833	CAT	NOT SPECIFIED	EH26	2021-09-24	no	ND	ND	neg
1420	FN	2009-09-24	2021-09-23	11.9972	CAT	DLH (DOMESTIC LONGHAIR)	EH26	2021-09-24	no	ND	ND	neg
1421	FN	2020-06-28	2021-09-23	1.23611	CAT	DSH (DOMESTIC SHORTHAIR)	CO6	2021-09-27	yes	neg	no	neg	0	0	0		0
1422	M	2021-05-06	2021-09-24	0.383333	CAT	DSH (DOMESTIC SHORTHAIR)	DN36	2021-09-27	no	ND	ND	neg
1423	MN	2011-09-28	2021-09-22	9.98333	CAT	DSH (DOMESTIC SHORTHAIR)	CB8	2021-09-27	no	ND	ND	neg
1424	FN	2016-03-30	2021-09-22	5.47778	CAT	DSH (DOMESTIC SHORTHAIR)	CT20	2021-09-27	no	ND	ND	neg
1425	F	2018-09-28	2021-09-24	2.98889	CAT	DSH (DOMESTIC SHORTHAIR)	FY6	2021-09-27	no	ND	ND	neg
1426	MN	2006-09-29	2021-09-27	14.9944	CAT	DSH (DOMESTIC SHORTHAIR)	BT15	2021-09-28	no	ND	ND	neg
1427	F	NOT SPECIFIED	2021-09-27	#VALUE!	CAT	DSH (DOMESTIC SHORTHAIR)	TN30	2021-09-28	no	ND	ND	neg
1428	NOT SPECIFIED	NOT SPECIFIED	2021-09-27	#VALUE!	CAT	DSH (DOMESTIC SHORTHAIR)	TN30	2021-09-28	no	ND	ND	neg
1429	MN	NOT SPECIFIED	2021-09-23	#VALUE!	CAT	DSH (DOMESTIC SHORTHAIR)	TN30	2021-09-28	no	neg	no	neg	0	0	0		0
1430	M	2009-01-09	2021-09-28	12.7194	CAT	DSH (DOMESTIC SHORTHAIR)	G61	2021-09-28	no	ND	ND	neg
1431	M	2021-03-31	2021-09-25	0.486111	CAT	SHORTHAIR BRITISH (PED)	BR3	2021-09-29	no	ND	ND	neg
1432	M	2018-12-31	2021-09-27	2.74167	CAT	DSH (DOMESTIC SHORTHAIR)	ML12	2021-09-29	no	ND	ND	neg
1433	MN	2011-09-30	2021-09-20	9.97222	CAT	DLH (DOMESTIC LONGHAIR)	EH9	2021-09-29	no	ND	ND	neg
1434	F	2008-09-29	2021-09-24	12.9861	CAT	DSH (DOMESTIC SHORTHAIR)	BT15	2021-09-29	no	ND	ND	neg
1435	MN	2016-09-03	2021-09-27	5.06667	CAT	DSH (DOMESTIC SHORTHAIR)	UB3	2021-09-29	no	ND	ND	neg
1436	M	2018-08-01	2021-09-21	3.13889	CAT	DSH (DOMESTIC SHORTHAIR)	SE10	2021-09-29	no	ND	ND	neg
1437	F	2021-04-16	2021-09-23	0.436111	CAT	SIBERIAN FOREST CAT	JE2	2021-09-29	no	ND	ND	neg
1438	NOT SPECIFIED	NOT SPECIFIED	2021-09-28	#VALUE!	CAT	NOT SPECIFIED	FY6	2021-09-29	no	ND	ND	neg
1439	MN	2021-03-31	2021-09-23	0.480556	CAT	DSH (DOMESTIC SHORTHAIR)	LL55	2021-09-29	no	ND	ND	neg
1440	MN	2010-10-01	2021-09-29	10.9944	CAT	DSH (DOMESTIC SHORTHAIR)	RH20	2021-09-30	no	ND	ND	neg
1441	M	2019-09-01	2021-09-26	2.06944	CAT	TURKISH ANGORA	NW4	2021-09-30	yes	pos	yes	pos	267	678	54	0	678
1442	F	2021-05-18	2021-09-29	0.363889	CAT	BENGAL	SK4	2021-09-30	no	ND	ND	neg
1443	F	2021-07-02	2021-09-30	0.244444	CAT	BURMESE	IP14	2021-10-01	no	ND	ND	neg
1444	M	2021-05-23	2021-09-28	0.347222	CAT	SHORTHAIR BRITISH (PED)	SK4	2021-10-01	no	ND	ND	neg
1445	MN	2012-03-18	2021-09-30	9.53333	CAT	DSH (DOMESTIC SHORTHAIR)	LS21	2021-10-01	no	ND	ND	neg
1446	F	2012-10-01	2021-09-30	8.99722	CAT	BENGAL	SE22	2021-10-01	yes	pos	yes	pos	1406	1405.5	866.5	0	1406
1447	FN	2020-03-02	2021-09-30	1.57778	CAT	SHORTHAIR BRITISH (PED)	BD17	2021-10-01	no	ND	ND	neg
1448	MN	2017-06-10	2021-09-29	4.30278	CAT	PERSIAN (LONGHAIR)	DH1	2021-10-01	no	ND	ND	neg
1449	FN	2020-10-01	2021-09-28	0.991667	CAT	PERSIAN (LONGHAIR)	HX1	2021-10-01	no	ND	ND	neg
1450	F	2021-06-02	2021-09-30	0.327778	CAT	DSH (DOMESTIC SHORTHAIR)	E4	2021-10-01	no	ND	ND	neg
1451	M	2020-09-01	2021-09-28	1.075	CAT	RAGDOLL	NR7	2021-10-01	no	ND	ND	neg
1452	M	2020-11-20	2021-09-28	0.855556	CAT	MAINE COON	G69	2021-10-01	no	ND	ND	neg
1453	F	2020-05-23	2021-09-28	1.34722	CAT	MAINE COON	G69	2021-10-01	no	ND	ND	neg
1454	MN	2009-01-15	2021-09-24	12.6917	CAT	PERSIAN (LONGHAIR)	SW17	2021-10-01	no	ND	ND	neg
1455	MN	2006-04-30	2021-09-24	15.4	CAT	DSH (DOMESTIC SHORTHAIR)	JE2	2021-10-01	no	ND	ND	neg
1456	FN	2012-05-16	2021-09-30	9.37222	CAT	SHORTHAIR BRITISH (PED)	L19	2021-10-01	yes	pos	yes	pos	613	857	383	0	857
1457	MN	2010-04-16	2021-09-27	11.4472	CAT	DSH (DOMESTIC SHORTHAIR)	CT4	2021-10-01	no	ND	ND	neg
1458	M	2021-07-03	2021-09-29	0.238889	CAT	DSH (DOMESTIC SHORTHAIR)	E16	2021-10-01	no	ND	ND	neg
1459	FN	2012-08-02	2021-09-30	9.16111	CAT	DSH (DOMESTIC SHORTHAIR)	CB8	2021-10-01	no	ND	ND	neg
1460	MN	2013-05-02	2021-09-30	8.41111	CAT	DLH (DOMESTIC LONGHAIR)	CB8	2021-10-01	no	ND	ND	neg
1461	MN	2020-05-30	2021-09-29	1.33056	CAT	NOT SPECIFIED	NN12	2021-10-04	no	ND	ND	neg
1462	MN	2015-08-06	2021-10-03	6.15833	CAT	DSH (DOMESTIC SHORTHAIR)	CB8	2021-10-04	no	ND	ND	neg
1463	F	2014-09-25	2021-10-03	7.02222	CAT	DSH (DOMESTIC SHORTHAIR)	CH48	2021-10-04	no	ND	ND	neg
1464	MN	2013-10-04	2021-09-30	7.98889	CAT	DSH (DOMESTIC SHORTHAIR)	IM2	2021-10-04	no	ND	ND	neg
1465	F	2020-09-18	2021-09-30	1.03333	CAT	MAINE COON	ML11	2021-10-04	yes	pos	yes	pos	52	77	0	0	77
1466	M	2021-05-22	2021-09-30	0.355556	CAT	DSH (DOMESTIC SHORTHAIR)	HP3	2021-10-04	yes	pos	yes	pos	0	0	112	0	112
1467	F	NOT SPECIFIED	2021-09-29	#VALUE!	CAT	DSH (DOMESTIC SHORTHAIR)	RH20	2021-10-04	no	ND	ND	neg
1468	MN	2020-09-17	2021-09-30	1.03611	CAT	DSH (DOMESTIC SHORTHAIR)	SE10	2021-10-04	no	ND	ND	neg
1469	FN	2020-10-04	2021-09-29	0.986111	CAT	DSH (DOMESTIC SHORTHAIR)	CM23	2021-10-04	no	ND	ND	neg
1470	F	2021-04-04	2021-10-01	0.491667	CAT	DSH (DOMESTIC SHORTHAIR)	B62	2021-10-05	no	ND	ND	neg
1471	F	2020-11-05	2021-10-04	0.913889	CAT	RAGDOLL	DD8	2021-10-05	yes	pos	yes	pos	66	53	0		66
1472	M	2020-04-28	2021-10-04	1.43333	CAT	DLH (DOMESTIC LONGHAIR)	SK4	2021-10-05	no	ND	ND	neg
1473	MN	NOT SPECIFIED	2021-10-01	#VALUE!	CAT	DSH (DOMESTIC SHORTHAIR)	TN30	2021-10-05	no	ND	ND	neg
1474	MN	2017-08-01	2021-10-04	4.175	CAT	DSH (DOMESTIC SHORTHAIR)	NE23	2021-10-05	yes	pos	yes	pos	60	88	706		706
1475	FN	2015-10-06	2021-10-04	5.99444	CAT	DSH (DOMESTIC SHORTHAIR)	EX5	2021-10-05	no	ND	ND	neg
1476	MN	2007-07-21	2021-10-05	14.2056	CAT	DSH (DOMESTIC SHORTHAIR)	EH9	2021-10-06	no	ND	ND	neg
1477	F	2021-05-28	2021-10-04	0.35	CAT	SCOTTISH FOLD	TW18	2021-10-06	no	ND	ND	neg
1478	FN	2020-07-07	2021-10-01	1.23333	CAT	DSH (DOMESTIC SHORTHAIR)	OL7	2021-10-06	no	ND	ND	neg
1479	F	2019-12-06	2021-10-05	1.83056	CAT	SHORTHAIR BRITISH (PED)	LE13	2021-10-06	no	ND	ND	neg
1480	M	2015-02-06	2021-10-05	6.66389	CAT	SHORTHAIR BRITISH (PED)	HA2	2021-10-06	yes	pos	yes	pos	287	274	498	0	498
1481	M	2021-04-07	2021-10-05	0.494444	CAT	SHORTHAIR BRITISH (PED)	HA2	2021-10-06	yes	pos	yes	pos	109	102	468	0	468
1482	F	2021-03-07	2021-10-05	0.577778	CAT	SHORTHAIR BRITISH (PED)	HA2	2021-10-06	no	ND	ND	neg
1483	MN	2011-10-07	2021-10-05	9.99444	CAT	DSH (DOMESTIC SHORTHAIR)	CH64	2021-10-06	no	ND	ND	neg
1484	MN	2021-01-07	2021-10-06	0.747222	CAT	DSH (DOMESTIC SHORTHAIR)	BN1	2021-10-07	no	ND	ND	neg
1485	F	2018-01-07	2021-10-01	3.73333	CAT	SIAMESE	OX16	2021-10-07	no	ND	ND	neg
1486	M	2013-10-07	2021-10-06	7.99722	CAT	PERSIAN (LONGHAIR)	DH4	2021-10-07	no	ND	ND	neg
1487	M	2021-05-08	2021-10-05	0.408333	CAT	DSH (DOMESTIC SHORTHAIR)	FY6	2021-10-07	no	ND	ND	neg
1488	M	2018-05-09	2021-10-05	3.40556	CAT	DSH (DOMESTIC SHORTHAIR)	FY6	2021-10-07	no	ND	ND	neg
1489	M	2021-04-08	2021-10-05	0.491667	CAT	NOT SPECIFIED	SG5	2021-10-07	no	ND	ND	neg
1490	M	2019-10-08	2021-10-06	1.99444	CAT	SAVANNAH	CB8	2021-10-07	no	ND	ND	neg
1491	MN	2018-05-09	2021-10-06	3.40833	CAT	DSH (DOMESTIC SHORTHAIR)	CB8	2021-10-07	no	ND	ND	neg
1492	MN	2020-05-08	2021-10-06	1.41111	CAT	MAINE COON	CB8	2021-10-07	no	ND	ND	neg
1493	F	2020-11-07	2021-10-05	0.911111	CAT	DSH (DOMESTIC SHORTHAIR)	G73	2021-10-07	no	ND	ND	neg
1494	F	2017-10-07	2021-10-06	3.99722	CAT	DSH (DOMESTIC SHORTHAIR)	EN9	2021-10-07	no	ND	ND	neg
1495	F	2021-04-08	2021-10-06	0.494444	CAT	BIRMAN	DY10	2021-10-07	no	ND	ND	neg
1496	M	2020-10-07	2021-10-05	0.994444	CAT	SHORTHAIR BRITISH (PED)	WD24	2021-10-07	no	ND	ND	neg
1497	F	2019-10-08	2021-10-05	1.99167	CAT	DSH (DOMESTIC SHORTHAIR)	SE10	2021-10-07	no	ND	ND	neg
1498	MN	2015-10-08	2021-10-06	5.99444	CAT	DSH (DOMESTIC SHORTHAIR)	RH20	2021-10-07	no	ND	ND	neg
1499	M	2019-05-05	2021-10-07	2.42222	CAT	NORWEGIAN FOREST	G61	2021-10-08	no	ND	ND	neg
1500	M	2020-09-19	2021-10-06	1.04722	CAT	BRITISH SHORT HAIR	NW11	2021-10-08	no	ND	ND	neg
1501	FN	2011-05-10	2021-10-07	10.4083	CAT	DSH (DOMESTIC SHORTHAIR)	CH64	2021-10-08	no	ND	ND	neg
1502	M	NOT SPECIFIED	2021-10-07	#VALUE!	CAT	NOT SPECIFIED	EH26	2021-10-08	no	ND	ND	neg
1503	MN	2017-10-08	2021-09-30	3.97778	CAT	DSH (DOMESTIC SHORTHAIR)	NE46	2021-10-08	no	ND	ND	neg
1504	F	2020-11-06	2021-10-06	0.916667	CAT	DSH (DOMESTIC SHORTHAIR)	E6	2021-10-08	no	ND	ND	neg
1505	F	2021-07-09	2021-10-06	0.241667	CAT	DSH (DOMESTIC SHORTHAIR)	WS11	2021-10-08	no	ND	ND	neg
1506	MN	2020-04-09	2021-10-06	1.49167	CAT	BRITISH BLUE	SK3	2021-10-08	no	ND	ND	neg
1507	FN	2016-10-08	2021-10-06	4.99444	CAT	BIRMAN	JE2	2021-10-08	no	ND	ND	neg
1508	M	NOT SPECIFIED	2021-10-06	#VALUE!	CAT	DSH (DOMESTIC SHORTHAIR)	SE4	2021-10-11	no	ND	ND	neg
1509	MN	2019-10-09	2021-10-10	2.00278	CAT	SIBERIAN	AL7	2021-10-11	no	ND	ND	neg
1510	MN	2013-03-04	2021-10-08	8.59444	CAT	MAINE COON	DA15	2021-10-11	no	ND	ND	neg
1511	MN	2020-07-23	2021-10-07	1.20556	CAT	BRITISH SHORT HAIR	L17	2021-10-11	no	ND	ND	neg
1512	M	2021-03-15	2021-10-08	0.563889	CAT	MAINE COON	KA19	2021-10-11	no	ND	ND	neg
1513	M	NOT SPECIFIED	2021-10-05	#VALUE!	CAT	DSH (DOMESTIC SHORTHAIR)	RH20	2021-10-11	no	ND	ND	neg
1514	M	2017-10-10	2021-10-10	4	CAT	DSH (DOMESTIC SHORTHAIR)	EH26	2021-10-11	no	ND	ND	neg
1515	MN	NOT SPECIFIED	2021-10-10	#VALUE!	CAT	DSH (DOMESTIC SHORTHAIR)	TN30	2021-10-11	no	ND	ND	neg
1516	FN	NOT SPECIFIED	2021-10-10	#VALUE!	CAT	DSH (DOMESTIC SHORTHAIR)	TN30	2021-10-11	yes	neg	no	neg	0	0	0		0
1517	F	2019-10-12	2021-10-07	1.98611	CAT	RAGDOLL	FY6	2021-10-11	no	ND	ND	neg
1518	F	2020-10-11	2021-10-10	0.997222	CAT	NOT SPECIFIED	FY6	2021-10-11	no	ND	ND	neg
1519	M	2015-10-12	2021-10-06	5.98333	CAT	DSH (DOMESTIC SHORTHAIR)	FY6	2021-10-11	no	ND	ND	neg
1520	FN	2014-11-12	2021-10-08	6.90556	CAT	DSH (DOMESTIC SHORTHAIR)	CB8	2021-10-11	no	ND	ND	neg
1521	M	2021-07-12	2021-10-09	0.241667	CAT	BRITISH SHORT HAIR	SE5	2021-10-11	no	ND	ND	neg
1522	M	2017-03-21	2021-10-11	4.55556	CAT	MAINE COON	SW14	2021-10-12	no	ND	ND	neg
1523	M	2021-02-01	2021-10-09	0.688889	CAT	SIBERIAN	SW14	2021-10-12	no	ND	ND	neg
1524	M	2021-03-13	2021-10-11	0.577778	CAT	SHORTHAIR BRITISH (PED)	CH7	2021-10-12	no	ND	ND	neg
1525	F	2015-10-13	2021-10-11	5.99444	CAT	DSH (DOMESTIC SHORTHAIR)	LS15	2021-10-12	no	ND	ND	neg
1526	NOT SPECIFIED	2018-10-14	2021-10-12	2.99444	CAT	DSH (DOMESTIC SHORTHAIR)	WD24	2021-10-13	yes	pos	yes	pos	75	89	60	0	89
1527	FN	2017-10-13	2021-10-12	3.99722	CAT	DSH (DOMESTIC SHORTHAIR)	EX5	2021-10-13	no	ND	ND	neg
1528	MN	2013-09-03	2021-10-12	8.10833	CAT	DSH (DOMESTIC SHORTHAIR)	SE5	2021-10-13	no	ND	ND	neg
1529	FN	2019-08-15	2021-10-12	2.15833	CAT	DSH (DOMESTIC SHORTHAIR)	AL9	2021-10-13	no	ND	ND	neg
1530	M	2021-06-01	2021-10-12	0.363889	CAT	RAGDOLL	DG1	2021-10-13	no	ND	ND	neg
1531	M	2013-04-14	2021-10-12	8.49444	CAT	NOT SPECIFIED	EH26	2021-10-13	no	ND	ND	neg
1532	M	2021-05-14	2021-10-12	0.411111	CAT	SHORTHAIR BRITISH (PED)	EH26	2021-10-13	no	ND	ND	neg
1533	FN	2020-10-13	2021-10-05	0.977778	CAT	DSH (DOMESTIC SHORTHAIR)	JE2	2021-10-13	no	ND	ND	neg
1534	MN	2013-10-13	2021-10-11	7.99444	CAT	DSH (DOMESTIC SHORTHAIR)	BD17	2021-10-13	no	ND	ND	neg
1535	M	2020-05-05	2021-10-08	1.425	CAT	MAINE COON	FY6	2021-10-13	no	ND	ND	neg
1536	M	2021-05-14	2021-10-11	0.408333	CAT	MAINE COON	FY6	2021-10-13	no	ND	ND	neg
1537	F	2021-05-05	2021-10-13	0.438889	CAT	DSH (DOMESTIC SHORTHAIR)	CB8	2021-10-13	no	ND	ND	neg
1538	M	2011-10-11	2021-10-11	10	CAT	DSH (DOMESTIC SHORTHAIR)	E6	2021-10-13	no	ND	ND	neg
1539	F	2009-10-13	2021-10-11	11.9944	CAT	DSH (DOMESTIC SHORTHAIR)	HP20	2021-10-13	no	ND	ND	neg
1540	FN	2011-10-14	2021-10-12	9.99444	CAT	DLH (DOMESTIC LONGHAIR)	EX5	2021-10-13	no	ND	ND	neg
1541	MN	2005-10-14	2021-10-13	15.9972	CAT	DSH (DOMESTIC SHORTHAIR)	EH25	2021-10-14	yes	pos	yes	pos	403	648	102	0	648
1542	M	NOT SPECIFIED	2021-10-13	#VALUE!	CAT	DSH (DOMESTIC SHORTHAIR)	CA8	2021-10-14	no	ND	ND	neg
1543	FN	2019-07-23	2021-10-11	2.21667	CAT	DSH (DOMESTIC SHORTHAIR)	ME15	2021-10-14	no	ND	ND	neg
1544	MN	2020-04-15	2021-10-13	1.49444	CAT	DLH (DOMESTIC LONGHAIR)	EH9	2021-10-14	no	ND	ND	neg
1545	NOT SPECIFIED	NOT SPECIFIED	2021-10-12	#VALUE!	CAT	NOT SPECIFIED	FY6	2021-10-14	no	ND	ND	neg
1546	M	2020-12-17	2021-10-12	0.819444	CAT	MAINE COON	FY6	2021-10-14	no	ND	ND	neg
1547	FN	2013-06-01	2021-10-11	8.36111	CAT	DSH (DOMESTIC SHORTHAIR)	LE13	2021-10-14	no	ND	ND	neg
1548	MN	2010-10-15	2021-10-13	10.9944	CAT	DSH (DOMESTIC SHORTHAIR)	PO15	2021-10-14	no	ND	ND	neg
1549	M	2012-10-15	2021-10-14	8.99722	CAT	BURMESE	LS15	2021-10-15	no	pos	no	neg	0	0	0		0
1550	F	2006-10-18	2021-10-13	14.9861	CAT	DSH (DOMESTIC SHORTHAIR)	ME15	2021-10-18	no	ND	ND	neg
1551	M	2016-10-17	2021-10-17	5	CAT	DLH (DOMESTIC LONGHAIR)	ME15	2021-10-18	no	ND	ND	neg
1552	M	2021-07-19	2021-10-15	0.238889	CAT	DSH (DOMESTIC SHORTHAIR)	BT52	2021-10-18	no	ND	ND	neg
1553	M	2019-10-19	2021-10-13	1.98333	CAT	DSH (DOMESTIC SHORTHAIR)	KA8	2021-10-18	no	ND	ND	neg
1554	FN	2020-06-19	2021-10-14	1.31944	CAT	DSH (DOMESTIC SHORTHAIR)	BD21	2021-10-18	no	ND	ND	neg
1555	NOT SPECIFIED	2010-06-24	2021-10-15	11.3083	CAT	BENGAL	IP33	2021-10-18	no	ND	ND	neg
1556	M	2015-10-19	2021-10-14	5.98611	CAT	DSH (DOMESTIC SHORTHAIR)	DE24	2021-10-18	no	ND	ND	neg
1557	NOT SPECIFIED	NOT SPECIFIED	2021-10-15	#VALUE!	CAT	NOT SPECIFIED	FY6	2021-10-19	no	ND	ND	neg
1558	NOT SPECIFIED	NOT SPECIFIED	2021-10-17	#VALUE!	CAT	NOT SPECIFIED	FY6	2021-10-18	no	ND	ND	neg
1559	M	2013-10-18	2021-10-12	7.98333	CAT	BRITISH SHORT HAIR	KT15	2021-10-18	no	ND	ND	neg
1560	MN	2020-05-19	2021-10-17	1.41111	CAT	DSH (DOMESTIC SHORTHAIR)	EH26	2021-10-18	no	ND	ND	neg
1561	M	2021-06-14	2021-10-15	0.336111	CAT	SIBERIAN	N1	2021-10-18	no	ND	ND	neg
1562	F	2021-04-18	2021-10-12	0.483333	CAT	DSH (DOMESTIC SHORTHAIR)	CH3	2021-10-18	no	ND	ND	neg
1563	F	2021-05-19	2021-10-14	0.402778	CAT	DSH (DOMESTIC SHORTHAIR)	PH21	2021-10-18	no	ND	ND	neg
1564	F	2021-05-19	2021-10-14	0.402778	CAT	DSH (DOMESTIC SHORTHAIR)	PH21	2021-10-18	no	ND	ND	neg
1565	M	2021-05-19	2021-10-14	0.402778	CAT	DSH (DOMESTIC SHORTHAIR)	PH21	2021-10-18	no	ND	ND	neg
1566	M	2021-05-19	2021-10-14	0.402778	CAT	DSH (DOMESTIC SHORTHAIR)	PH21	2021-10-18	no	ND	ND	neg
1567	FN	2019-07-05	2021-10-15	2.27778	CAT	DSH (DOMESTIC SHORTHAIR)	SS17	2021-10-18	no	ND	ND	neg
1568	MN	2011-10-19	2021-10-01	9.95	CAT	DSH (DOMESTIC SHORTHAIR)	CT16	2021-10-18	no	ND	ND	neg
1569	M	2021-05-19	2021-10-15	0.405556	CAT	SIAMESE	CB8	2021-10-18	no	ND	ND	neg
1570	MN	2011-10-19	2021-10-14	9.98611	CAT	DSH (DOMESTIC SHORTHAIR)	TN30	2021-10-18	no	ND	ND	neg
1571	FN	NOT SPECIFIED	2021-10-14	#VALUE!	CAT	DSH (DOMESTIC SHORTHAIR)	TN30	2021-10-18	no	ND	ND	neg
1572	MN	2016-10-18	2021-10-14	4.98889	CAT	DSH (DOMESTIC SHORTHAIR)	TN30	2021-10-18	no	ND	ND	neg
1573	M	NOT SPECIFIED	2021-10-12	#VALUE!	CAT	DSH (DOMESTIC SHORTHAIR)	RH20	2021-10-18	no	ND	ND	neg
1574	FN	2009-10-19	2021-10-15	11.9889	CAT	DSH (DOMESTIC SHORTHAIR)	IM2	2021-10-19	no	ND	ND	neg
1575	MN	2019-09-02	2021-10-18	2.12778	CAT	BRITISH LONG HAIR	KA7	2021-10-19	yes	pos	yes	pos	687	824.5	2164.5	379	2164.5
1576	MN	2020-05-16	2021-10-18	1.42222	CAT	DSH (DOMESTIC SHORTHAIR)	HD8	2021-10-19	no	ND	ND	neg
1577	F	2020-09-10	2021-10-18	1.10556	CAT	DSH (DOMESTIC SHORTHAIR)	LE4	2021-10-19	no	ND	ND	neg
1578	M	NOT SPECIFIED	2021-10-12	#VALUE!	CAT	NOT SPECIFIED	PH21	2021-10-19	no	ND	ND	neg
1579	F	NOT SPECIFIED	2021-10-15	#VALUE!	CAT	DSH (DOMESTIC SHORTHAIR)	PH21	2021-10-19	no	ND	ND	neg
1580	M	NOT SPECIFIED	2021-10-15	#VALUE!	CAT	DSH (DOMESTIC SHORTHAIR)	PH21	2021-10-19	no	ND	ND	neg
1581	MN	2015-09-20	2021-10-18	6.07778	CAT	DSH (DOMESTIC SHORTHAIR)	HX6	2021-10-19	no	ND	ND	neg
1582	MN	2018-10-22	2021-10-13	2.975	CAT	DSH (DOMESTIC SHORTHAIR)	NE23	2021-10-19	yes	pos	yes	pos	136	159	73	0	159
1583	NOT SPECIFIED	2020-01-17	2021-10-08	1.725	CAT	DSH (DOMESTIC SHORTHAIR)	SG12	2021-10-19	no	ND	ND	neg
1584	M	2020-10-19	2021-10-18	0.997222	CAT	SHORTHAIR BRITISH (PED)	FY6	2021-10-19	no	ND	ND	neg
1585	M	2005-05-20	2021-10-18	16.4111	CAT	DSH (DOMESTIC SHORTHAIR)	FY6	2021-10-19	no	ND	ND	neg
1586	F	2017-10-19	2021-10-18	3.99722	CAT	DSH (DOMESTIC SHORTHAIR)	FY6	2021-10-19	no	ND	ND	neg
1587	M	2021-04-20	2021-10-13	0.480556	CAT	SHORTHAIR BRITISH (PED)	WD24	2021-10-19	no	ND	ND	neg
1588	F	2009-09-03	2021-10-20	12.1306	CAT	SIAMESE	G61	2021-10-20	no	ND	ND	neg
1589	FN	2009-05-21	2021-10-19	12.4111	CAT	NORWEGIAN FOREST	NW4	2021-10-20	no	ND	ND	neg
1590	M	2021-06-21	2021-10-19	0.327778	CAT	DLH (DOMESTIC LONGHAIR)	SE4	2021-10-20	no	ND	ND	neg
1591	F	2019-07-22	2021-10-19	2.24167	CAT	DSH (DOMESTIC SHORTHAIR)	NG34	2021-10-20	no	ND	ND	neg
1592	M	2021-07-07	2021-10-18	0.280556	CAT	SIAMESE	DH9	2021-10-20	no	ND	ND	neg
1593	MN	2009-03-21	2021-10-19	12.5778	CAT	DSH (DOMESTIC SHORTHAIR)	CB8	2021-10-20	no	ND	ND	neg
1594	F	2021-06-21	2021-10-18	0.325	CAT	DSH (DOMESTIC SHORTHAIR)	SG5	2021-10-20	no	ND	ND	neg
1595	MN	2020-10-20	2021-10-19	0.997222	CAT	RAGDOLL	WD24	2021-10-20	yes	pos	yes	pos	347	382	213		382
1596	MN	2021-01-20	2021-10-19	0.747222	CAT	DSH (DOMESTIC SHORTHAIR)	WD24	2021-10-20	no	ND	ND	neg
1597	NOT SPECIFIED	2014-02-20	2021-10-19	7.66389	CAT	DLH (DOMESTIC LONGHAIR)	WD24	2021-10-20	no	ND	ND	neg
1598	MN	2020-09-21	2021-10-20	1.08056	CAT	DSH (DOMESTIC SHORTHAIR)	CB8	2021-10-21	no	ND	ND	neg
1599	F	2017-12-03	2021-10-19	3.87778	CAT	MAINE COON	WN7	2021-10-21	no	ND	ND	neg
1600	F	2015-10-22	2021-10-19	5.99167	CAT	DSH (DOMESTIC SHORTHAIR)	FY6	2021-10-21	no	ND	ND	neg
1601	M	NOT SPECIFIED	2021-10-19	#VALUE!	CAT	DSH (DOMESTIC SHORTHAIR)	FY6	2021-10-21	no	ND	ND	neg
1602	M	2016-01-22	2021-10-19	5.74167	CAT	BRITISH SHORT HAIR	FY6	2021-10-21	yes	pos	yes	pos	0	0	84	0	84
1603	MN	2016-10-21	2021-10-20	4.99722	CAT	NOT SPECIFIED	EH26	2021-10-21	no	ND	ND	neg
1604	FN	2020-09-21	2021-10-20	1.08056	CAT	DLH (DOMESTIC LONGHAIR)	EH26	2021-10-21	no	ND	ND	neg
1605	NOT SPECIFIED	NOT SPECIFIED	2021-10-20	#VALUE!	CAT	NOT SPECIFIED	EH26	2021-10-21	no	ND	ND	neg
1606	FN	2020-08-26	2021-10-18	1.14444	CAT	SHORTHAIR BRITISH (PED)	EN4	2021-10-21	no	ND	ND	neg
1607	F	2017-02-18	2021-10-20	4.67222	CAT	DSH (DOMESTIC SHORTHAIR)	L19	2021-10-21	no	neg	ND	neg
1608	F	2016-09-20	2021-10-21	5.08611	CAT	DSH (DOMESTIC SHORTHAIR)	G61	2021-10-22	no	ND	ND	neg
1609	MN	2020-10-25	2021-10-19	0.983333	CAT	RAGDOLL	SN15	2021-10-22	no	ND	ND	neg
1610	MN	2021-04-01	2021-10-21	0.555556	CAT	SHORTHAIR BRITISH (PED)	NW3	2021-10-22	no	ND	ND	neg
1611	M	2020-09-01	2021-10-19	1.13333	CAT	NOT SPECIFIED	W1H	2021-10-22	no	ND	ND	neg
1612	MN	2019-12-23	2021-10-21	1.82778	CAT	DSH (DOMESTIC SHORTHAIR)	SK4	2021-10-22	no	ND	ND	neg
1613	FN	2019-06-09	2021-10-19	2.36111	CAT	BENGAL	W1H	2021-10-22	no	ND	ND	neg
1614	M	2012-06-29	2021-10-21	9.31111	CAT	DSH (DOMESTIC SHORTHAIR)	WA9	2021-10-22	no	ND	ND	neg
1615	M	NOT SPECIFIED	2021-10-21	#VALUE!	CAT	DSH (DOMESTIC SHORTHAIR)	WA9	2021-10-22	no	ND	ND	neg
1616	F	2019-10-23	2021-10-21	1.99444	CAT	DSH (DOMESTIC SHORTHAIR)	WA9	2021-10-22	no	ND	ND	neg
1617	FN	2017-10-22	2021-10-21	3.99722	CAT	NOT SPECIFIED	LS27	2021-10-22	no	ND	ND	neg
1618	M	2017-04-23	2021-10-21	4.49444	CAT	DSH (DOMESTIC SHORTHAIR)	TA21	2021-10-22	no	ND	ND	neg
1619	M	2009-02-17	2021-06-18	12.3361	CAT	DSH (DOMESTIC SHORTHAIR)	G61	2021-06-18	no	ND	ND	neg
1620	M	2011-09-22	2021-09-23	10.0028	CAT	DSH (DOMESTIC SHORTHAIR)	G61	2021-09-23	no	ND	ND	neg
1621	M	2010-07-11	2021-09-28	11.2139	CAT	DSH (DOMESTIC SHORTHAIR)	G61	2021-09-28	no	ND	ND	neg
1622	M	2004-07-27	2021-09-28	17.1694	CAT	DSH (DOMESTIC SHORTHAIR)	G61	2021-09-28	no	ND	ND	neg
1623	M	2005-07-01	2021-09-28	16.2417	CAT	DSH (DOMESTIC SHORTHAIR)	G61	2021-09-28	no	ND	ND	neg
1624	MN	2007-10-07	2021-10-05	13.9944	CAT	DSH (DOMESTIC SHORTHAIR)	KA8	2021-10-06	no	ND	ND	neg
1625	MN	2004-09-22	2021-10-06	17.0389	CAT	DSH (DOMESTIC SHORTHAIR)	BT15	2021-10-08	no	ND	ND	neg
1626	FN	2019-10-12	2021-10-09	1.99167	CAT	DSH (DOMESTIC SHORTHAIR)	DH4	2021-10-11	no	ND	ND	neg
1627	F	2005-05-01	2021-10-11	16.4444	CAT	DSH (DOMESTIC SHORTHAIR)	G61	2021-10-11	no	ND	ND	neg
1628	F	2014-10-10	2021-10-12	7.00556	CAT	MAINE COON	G61	2021-10-12	no	ND	ND	neg
1629	FN	2020-09-22	2021-10-11	1.05278	CAT	DSH (DOMESTIC SHORTHAIR)	G4	2021-10-12	no	ND	ND	neg
1630	FN	2007-11-03	2021-10-11	13.9389	CAT	DSH (DOMESTIC SHORTHAIR)	G4	2021-10-12	no	ND	ND	neg
1631	FN	2004-10-13	2021-10-09	16.9889	CAT	DSH (DOMESTIC SHORTHAIR)	KA8	2021-10-13	no	ND	ND	neg
1632	MN	NOT SPECIFIED	2021-10-13	#VALUE!	CAT	DSH (DOMESTIC SHORTHAIR)	SE10	2021-10-14	no	ND	ND	neg
1633	FN	2020-04-15	2021-10-12	1.49167	CAT	SIBERIAN	SW7	2021-10-14	no	ND	ND	neg
1634	M	2021-06-06	2021-10-15	0.358333	CAT	BRITISH SHORT HAIR	WV3	2021-10-15	no	ND	ND	neg
1635	M	NOT SPECIFIED	2021-10-15	#VALUE!	CAT	NOT SPECIFIED	PH21	2021-10-15	no	ND	ND	neg
1636	M	NOT SPECIFIED	2021-10-15	#VALUE!	CAT	NOT SPECIFIED	PH21	2021-10-15	no	ND	ND	neg
1637	M	2021-08-20	2021-10-18	0.161111	CAT	DSH (DOMESTIC SHORTHAIR)	G61	2021-10-18	yes	pos	yes	pos	116	339	1092	0	1092
1638	FN	2006-12-22	2021-10-19	14.825	CAT	DSH (DOMESTIC SHORTHAIR)	DH4	2021-10-20	no	ND	ND	neg
1639	M	2011-10-14	2021-10-20	10.0167	CAT	DSH (DOMESTIC SHORTHAIR)	G61	2021-10-20	no	ND	ND	neg
1640	M	2014-01-14	2021-10-20	7.76667	CAT	BRITISH SHORT HAIR	G61	2021-10-20	yes	neg	no	neg	0	0	0		0
1641	F	2015-05-08	2021-10-21	6.45278	CAT	DSH (DOMESTIC SHORTHAIR)	G61	2021-10-21	no	ND	ND	neg
1642	M	2012-08-26	2021-10-21	9.15278	CAT	DSH (DOMESTIC SHORTHAIR)	G61	2021-10-21	no	ND	ND	neg
1643	F	2007-10-20	2021-10-21	14.0028	CAT	BRITISH SHORT HAIR	G61	2021-10-21	no	ND	ND	neg
1644	M	2017-10-11	2021-10-21	4.02778	CAT	SPHINX	G61	2021-10-21	no	ND	ND	neg
1645	F	2016-07-02	2021-10-20	5.3	CAT	DSH (DOMESTIC SHORTHAIR)	G4	2021-10-22	no	ND	ND	neg
1646	M	2006-05-17	2021-10-25	15.4389	CAT	DSH (DOMESTIC SHORTHAIR)	G4	2021-10-27	no	ND	ND	neg
1647	MN	2004-06-16	2021-10-28	17.3667	CAT	DSH (DOMESTIC SHORTHAIR)	G4	2021-11-01	no	ND	ND	neg
1648	M	2005-11-01	2021-10-29	15.9944	CAT	DSH (DOMESTIC SHORTHAIR)	KA8	2021-11-01	no	ND	ND	neg
1649	MN	2002-07-31	2021-10-28	19.2444	CAT	DSH (DOMESTIC SHORTHAIR)	KA8	2021-11-01	no	ND	ND	neg
1650	MN	2008-10-21	2021-11-01	13.0278	CAT	DSH (DOMESTIC SHORTHAIR)	KA8	2021-11-02	no	ND	ND	neg
1651	M	2011-03-01	2021-11-02	10.6694	CAT	DSH (DOMESTIC SHORTHAIR)	G61	2021-11-02	no	ND	ND	neg
1652	F	2010-03-21	2021-11-02	11.6139	CAT	DSH (DOMESTIC SHORTHAIR)	G61	2021-11-02	no	ND	ND	neg
1653	M	2010-04-21	2021-11-03	11.5333	CAT	DSH (DOMESTIC SHORTHAIR)	G61	2021-11-03	no	ND	ND	neg
1654	FN	2004-04-03	2021-11-02	17.5806	CAT	DLH (DOMESTIC LONGHAIR)	G4	2021-11-04	no	ND	ND	neg
1655	MN	2013-07-31	2021-11-04	8.26111	CAT	DSH (DOMESTIC SHORTHAIR)	DH4	2021-11-04	no	ND	ND	neg
1656	FN	2012-08-22	2021-11-02	9.19444	CAT	RAGDOLL	DH4	2021-11-04	no	ND	ND	neg
1657	FN	2011-11-06	2021-11-03	9.99167	CAT	DSH (DOMESTIC SHORTHAIR)	G4	2021-11-05	no	ND	ND	neg
1658	M	2010-11-03	2021-11-04	11.0028	CAT	DLH (DOMESTIC LONGHAIR)	G61	2021-11-05	no	ND	ND	neg
1659	F	2020-12-07	2021-11-08	0.919444	CAT	DLH (DOMESTIC LONGHAIR)	G61	2021-11-08	yes	pos	yes	pos	634	79	670	212	670
1660	M	2007-10-05	2021-11-08	14.0917	CAT	DSH (DOMESTIC SHORTHAIR)	G61	2021-11-08	no	ND	ND	neg
1661	M	2021-06-01	2021-11-08	0.436111	CAT	BENGAL	G4	2021-11-10	no	ND	ND	neg
1662	F	2005-01-01	2021-11-11	16.8611	CAT	OCICAT	G4	2021-11-15	no	ND	ND	neg
1663	NOT SPECIFIED	2008-02-26	2021-11-10	13.7056	CAT	DSH (DOMESTIC SHORTHAIR)	G4	2021-11-15	no	ND	ND	neg
1664	FN	2004-03-20	2021-11-11	17.6417	CAT	DSH (DOMESTIC SHORTHAIR)	G4	2021-11-15	no	ND	ND	neg
1665	F	2014-12-01	2021-11-15	6.95556	CAT	DSH (DOMESTIC SHORTHAIR)	G61	2021-11-16	no	ND	ND	neg
1666	FN	2005-10-01	2021-11-16	16.125	CAT	DLH (DOMESTIC LONGHAIR)	G61	2021-11-16	no	ND	ND	neg
1667	F	2013-11-04	2021-11-15	8.03056	CAT	DSH (DOMESTIC SHORTHAIR)	KA8	2021-11-17	no	ND	ND	neg
1668	NOT SPECIFIED	2012-11-26	2021-11-15	8.96944	CAT	DSH (DOMESTIC SHORTHAIR)	G4	2021-11-18	no	ND	ND	neg
1669	FN	2009-11-11	2021-11-16	12.0139	CAT	DSH (DOMESTIC SHORTHAIR)	KA8	2021-11-18	no	ND	ND	neg
1670	MN	2008-09-07	2021-11-17	13.1944	CAT	DSH (DOMESTIC SHORTHAIR)	KA8	2021-11-18	no	ND	ND	neg
1671	FN	2005-12-20	2021-11-16	15.9056	CAT	DLH (DOMESTIC LONGHAIR)	G11	2021-11-18	no	ND	ND	neg
1672	FN	2009-12-21	2021-11-19	11.9111	CAT	DLH (DOMESTIC LONGHAIR)	G4	2021-11-22	no	ND	ND	neg
1673	FN	2005-11-22	2021-11-19	15.9917	CAT	DSH (DOMESTIC SHORTHAIR)	KA8	2021-11-22	no	ND	ND	neg
1674	MN	2019-03-25	2021-11-16	2.64167	CAT	DSH (DOMESTIC SHORTHAIR)	DH4	2021-11-22	yes	pos	yes	pos	348	341	195	74	348
1675	MN	2014-07-14	2021-11-19	7.34722	CAT	DSH (DOMESTIC SHORTHAIR)	DH4	2021-11-22	no	ND	ND	neg
1676	F	2019-07-26	2021-11-26	2.33333	CAT	MAINE COON	G61	2021-11-26	no	ND	ND	neg
1677	M	2013-12-16	2021-12-01	7.95833	CAT	RAGDOLL	G61	2021-12-01	no	pos iffy	no	neg	0	0	0	0	0
1678	M	2018-03-01	2021-12-03	3.75556	CAT	SIAMESE	G61	2021-12-03	yes	neg	no	neg	0	0	0	0	0
1679	M	2007-10-01	2021-12-06	14.1806	CAT	DSH (DOMESTIC SHORTHAIR)	G61	2021-12-06	yes	neg	no	neg	0	0	0	0	0
1680	FN	2018-09-15	2021-12-13	3.24444	CAT	NORWEGIAN FOREST	DH4	2021-12-14	yes	neg	no	neg	0	0	0	0	0
1681	FN	2006-12-12	2021-12-15	15.0083	CAT	DSH (DOMESTIC SHORTHAIR)	G4	2021-12-16	no	ND	ND	neg
1682	M	2013-08-05	2021-12-30	8.40278	CAT	DSH (DOMESTIC SHORTHAIR)	G61	2021-12-30	no	ND	ND	neg
1683	F	2018-12-31	2021-12-30	3	CAT	DSH (DOMESTIC SHORTHAIR)	DH4	2021-12-30	no	ND	ND	neg
1684	F	2005-06-01	2021-12-31	16.5833	CAT	DSH (DOMESTIC SHORTHAIR)	G4	2021-12-31	no	ND	ND	neg
1685	FN	2007-07-06	2021-12-31	14.4861	CAT	DSH (DOMESTIC SHORTHAIR)	G4	2021-12-31	no	ND	ND	neg
1686	FN	2004-08-05	2021-12-31	17.4056	CAT	DSH (DOMESTIC SHORTHAIR)	G4	2021-12-31	no	ND	ND	neg
1687	MN	2003-06-04	2021-12-31	18.575	CAT	DSH (DOMESTIC SHORTHAIR)	G4	2021-12-31	no	ND	ND	neg
1688	M	2008-12-01	2021-12-30	13.0806	CAT	DSH (DOMESTIC SHORTHAIR)	HU3	2021-12-31	no	ND	ND	neg
1689	M	2013-08-27	2022-01-06	8.35833	CAT	DSH (DOMESTIC SHORTHAIR)	G61	2022-01-06	no	ND	ND	neg
1690	MN	2010-01-06	2022-01-05	11.9972	CAT	DSH (DOMESTIC SHORTHAIR)	KA7	2022-01-06	no	ND	ND	neg
1691	F	2007-10-15	2022-01-06	14.225	CAT	DSH (DOMESTIC SHORTHAIR)	G61	2022-01-07	no	ND	ND	neg
1692	MN	2019-04-29	2022-01-05	2.68333	CAT	DSH (DOMESTIC SHORTHAIR)	G4	2022-01-07	no	ND	ND	neg
1693	FN	2005-09-27	2022-01-07	16.2778	CAT	DSH (DOMESTIC SHORTHAIR)	DH4	2022-01-07	no	ND	ND	neg
1694	F	2009-09-17	2022-01-05	12.3	CAT	SHORTHAIR BRITISH (PED)	G4	2022-01-07	no	ND	ND	neg
1695	FN	2012-05-03	2022-01-05	9.67222	CAT	DSH (DOMESTIC SHORTHAIR)	G4	2022-01-07	no	ND	ND	neg
1696	FN	2007-10-13	2022-01-06	14.2306	CAT	BENGAL	G4	2022-01-10	no	ND	ND	neg
1697	FN	2011-03-12	2022-01-06	10.8167	CAT	DSH (DOMESTIC SHORTHAIR)	G4	2022-01-10	no	ND	ND	neg
1698	MN	2006-08-10	2022-01-07	15.4083	CAT	DSH (DOMESTIC SHORTHAIR)	DH4	2022-01-10	no	ND	ND	neg
1699	FN	2007-01-11	2022-01-10	14.9972	CAT	DSH (DOMESTIC SHORTHAIR)	DH4	2022-01-10	no	ND	ND	neg
1700	FN	2004-11-10	2022-01-10	17.1667	CAT	DSH (DOMESTIC SHORTHAIR)	KA8	2022-01-11	yes	pos	yes	pos	135	181	83	0	181
1701	M	2017-04-24	2022-01-10	4.71111	CAT	BENGAL	KA8	2022-01-11	yes	pos	yes	pos	287	239	1442	90	1442
1702	FN	2019-09-25	2022-01-09	2.28889	CAT	SIAMESE	KA8	2022-01-11	no	ND	ND	neg
1703	FN	2018-03-28	2022-01-11	3.78611	CAT	DSH (DOMESTIC SHORTHAIR)	DH4	2022-01-12	no	ND	ND	neg
1704	MN	2013-01-12	2022-01-11	8.99722	CAT	DSH (DOMESTIC SHORTHAIR)	DH4	2022-01-12	no	ND	ND	neg
1705	M	2008-05-07	2022-01-12	13.6806	CAT	DSH (DOMESTIC SHORTHAIR)	G61	2022-01-12	no	ND	ND	neg
1706	FN	2011-04-23	2022-01-12	10.7194	CAT	DSH (DOMESTIC SHORTHAIR)	G4	2022-01-13	no	ND	ND	neg
1707	FN	2006-01-13	2022-01-13	16	CAT	DSH (DOMESTIC SHORTHAIR)	DH4	2022-01-13	no	ND	ND	neg
1708	MN	2003-08-01	2022-01-14	18.4528	CAT	DSH (DOMESTIC SHORTHAIR)	G4	2022-01-17	yes	pos	yes	pos	1063	1258	256	71	1258
1709	M	2020-05-09	2022-01-14	1.68056	CAT	RAGDOLL	G4	2022-01-17	no	ND	ND	neg
1710	MN	2005-01-17	2022-01-14	16.9917	CAT	DLH (DOMESTIC LONGHAIR)	DH4	2022-01-17	no	ND	ND	neg
1711	M	2009-01-17	2022-01-15	12.9944	CAT	DSH (DOMESTIC SHORTHAIR)	KA8	2022-01-18	no	ND	ND	neg
1712	M	2008-03-21	2022-01-18	13.825	CAT	PERSIAN (LONGHAIR)	G61	2022-01-18	no	ND	ND	neg
1713	F	2007-09-12	2022-01-19	14.3528	CAT	DSH (DOMESTIC SHORTHAIR)	G61	2022-01-19	no	ND	ND	neg
1714	FN	2003-04-29	2022-01-18	18.7194	CAT	DSH (DOMESTIC SHORTHAIR)	KA8	2022-01-20	no	ND	ND	neg
1715	FN	2012-04-20	2022-01-19	9.74722	CAT	DSH (DOMESTIC SHORTHAIR)	DH4	2022-01-20	no	ND	ND	neg
1716	F	2013-03-31	2022-01-19	8.80278	CAT	BENGAL	G61	2022-01-20	yes	pos	yes	pos	490	257	601	74	601
1717	FN	2001-01-21	2022-01-20	20.9972	CAT	DSH (DOMESTIC SHORTHAIR)	DH4	2022-01-21	no	ND	ND	neg
1718	F	2009-02-26	2022-01-17	12.8917	CAT	DSH (DOMESTIC SHORTHAIR)	G4	2022-01-21	yes	pos	yes	pos	226	198	255	77	255
1719	F	2020-03-06	2022-01-21	1.875	CAT	RAGDOLL	G61	2022-01-21	no	ND	ND	neg
1720	F	2008-06-21	2022-01-24	13.5917	CAT	DSH (DOMESTIC SHORTHAIR)	G61	2022-01-24	no	ND	ND	neg
1721	M	2021-01-24	2022-01-25	1.00278	CAT	DSH (DOMESTIC SHORTHAIR)	G61	2022-01-25	no	ND	ND	neg
1722	MN	2009-08-05	2022-01-24	12.4694	CAT	DSH (DOMESTIC SHORTHAIR)	G4	2022-01-26	no	ND	ND	neg
1723	F	2016-05-05	2022-01-26	5.725	CAT	DSH (DOMESTIC SHORTHAIR)	G4	2022-01-26	no	ND	ND	neg
1724	FN	2005-01-08	2022-01-24	17.0444	CAT	DSH (DOMESTIC SHORTHAIR)	KA8	2022-01-26	no	ND	ND	neg
1725	MN	2009-01-28	2022-01-26	12.9944	CAT	BENGAL	KA8	2022-01-28	no	ND	ND	neg
1726	FN	2013-01-31	2022-01-28	8.99444	CAT	DSH (DOMESTIC SHORTHAIR)	KA8	2022-01-31	no	ND	ND	neg
1727	F	2007-06-20	2022-01-31	14.6139	CAT	DSH (DOMESTIC SHORTHAIR)	G61	2022-01-31	no	ND	ND	neg
1728	FN	2007-02-02	2022-01-31	14.9972	CAT	DSH (DOMESTIC SHORTHAIR)	DH4	2022-02-01	no	ND	ND	neg
1729	MN	2009-02-01	2022-01-31	13	CAT	DSH (DOMESTIC SHORTHAIR)	DH4	2022-02-01	no	ND	ND	neg
1730	NOT SPECIFIED	2004-03-29	2022-02-01	17.8389	CAT	DSH (DOMESTIC SHORTHAIR)	G4	2022-02-03	no	ND	ND	neg
1731	MN	2008-09-03	2022-02-02	13.4139	CAT	DSH (DOMESTIC SHORTHAIR)	G4	2022-02-03	no	ND	ND	neg
1732	MN	2008-02-04	2022-02-02	13.9944	CAT	DSH (DOMESTIC SHORTHAIR)	DH4	2022-02-03	no	ND	ND	neg
1733	FN	2014-02-03	2022-02-01	7.99444	CAT	DSH (DOMESTIC SHORTHAIR)	DH4	2022-02-03	no	ND	ND	neg
1734	F	2008-05-01	2022-02-03	13.7556	CAT	BENGAL	G61	2022-02-03	no	ND	ND	neg
1735	F	2018-09-27	2022-02-04	3.35278	CAT	BRITISH SHORT HAIR	G11	2022-02-07	no	ND	ND	neg
1736	FN	2005-08-13	2022-02-03	16.4722	CAT	DSH (DOMESTIC SHORTHAIR)	G4	2022-02-07	no	ND	ND	neg
1737	MN	NOT SPECIFIED	2022-02-02	#VALUE!	CAT	DLH (DOMESTIC LONGHAIR)	DH4	2022-02-07	no	ND	ND	neg
1738	F	2007-11-04	2022-02-07	14.2583	CAT	DSH (DOMESTIC SHORTHAIR)	G61	2022-02-07	no	ND	ND	neg
1739	M	2010-06-15	2022-02-07	11.6444	CAT	RAGDOLL	G61	2022-02-07	no	ND	ND	neg
1740	FN	2016-06-19	2022-02-04	5.625	CAT	DSH (DOMESTIC SHORTHAIR)	G4	2022-02-08	no	ND	ND	neg
1741	FN	2014-01-01	2022-02-07	8.1	CAT	DLH (DOMESTIC LONGHAIR)	DH4	2022-02-08	yes	pos	yes	pos	328	382	463	0	463
1742	MN	2020-04-25	2021-10-20	1.48611	CAT	SCOTTISH FOLD	GU9	2021-10-22	no	ND	ND	neg
1743	NOT SPECIFIED	2010-12-06	2021-10-19	10.8694	CAT	DSH (DOMESTIC SHORTHAIR)	HU3	2021-10-22	no	ND	ND	neg
1744	M	2020-03-13	2021-10-20	1.60278	CAT	SHORTHAIR BRITISH (PED)	E5	2021-10-22	no	ND	ND	neg
1745	FN	2013-07-23	2021-10-21	8.24444	CAT	DLH (DOMESTIC LONGHAIR)	CB8	2021-10-22	no	ND	ND	neg
1746	M	2021-06-23	2021-10-21	0.327778	CAT	DSH (DOMESTIC SHORTHAIR)	WA9	2021-10-22	no	ND	ND	neg
1747	M	2021-06-23	2021-10-21	0.327778	CAT	DSH (DOMESTIC SHORTHAIR)	WA9	2021-10-22	no	ND	ND	neg
1748	M	2021-06-13	2021-10-24	0.363889	CAT	SHORTHAIR BRITISH (PED)	NN10	2021-10-24	no	ND	ND	neg
1749	M	2014-10-26	2021-10-21	6.98611	CAT	DSH (DOMESTIC SHORTHAIR)	B79	2021-10-25	no	ND	ND	neg
1750	M	2012-10-25	2021-10-21	8.98889	CAT	DSH (DOMESTIC SHORTHAIR)	FY6	2021-10-25	no	ND	ND	neg
1751	MN	2015-07-27	2021-10-22	6.23611	CAT	DSH (DOMESTIC SHORTHAIR)	LL29	2021-10-25	no	ND	ND	neg
1752	F	2021-07-05	2021-10-21	0.294444	CAT	DSH (DOMESTIC SHORTHAIR)	G73	2021-10-25	no	ND	ND	neg
1753	FN	2016-09-10	2021-10-22	5.11667	CAT	DSH (DOMESTIC SHORTHAIR)	SW18	2021-10-25	no	ND	ND	neg
1754	M	2021-02-25	2021-10-26	0.669444	CAT	DSH (DOMESTIC SHORTHAIR)	LS15	2021-10-26	no	ND	ND	neg
1755	FN	2012-09-20	2021-10-25	9.09722	CAT	DSH (DOMESTIC SHORTHAIR)	SG18	2021-10-26	no	ND	ND	neg
1756	F	2019-10-27	2021-10-25	1.99444	CAT	DSH (DOMESTIC SHORTHAIR)	DN36	2021-10-26	no	ND	ND	neg
1757	MN	NOT SPECIFIED	2021-10-22	#VALUE!	CAT	DSH (DOMESTIC SHORTHAIR)	HP9	2021-10-26	no	ND	ND	neg
1758	FN	2019-10-27	2021-10-25	1.99444	CAT	RUSSIAN BLUE	NE5	2021-10-26	no	ND	ND	neg
1759	M	2017-10-26	2021-10-22	3.98889	CAT	DSH (DOMESTIC SHORTHAIR)	FY6	2021-10-26	no	ND	ND	neg
1760	F	2019-10-27	2021-10-22	1.98611	CAT	DSH (DOMESTIC SHORTHAIR)	FY6	2021-10-26	yes	pos	yes	pos	996	620	517	0	996
1761	M	2014-10-27	2021-10-22	6.98611	CAT	MAINE COON	FY6	2021-10-26	no	ND	ND	neg
1762	NOT SPECIFIED	NOT SPECIFIED	2021-10-25	#VALUE!	CAT	DSH (DOMESTIC SHORTHAIR)	WA9	2021-10-26	no	ND	ND	neg
1763	F	2008-06-24	2021-10-27	13.3417	CAT	DSH (DOMESTIC SHORTHAIR)	G61	2021-10-27	no	ND	ND	neg
1764	MN	2019-09-28	2021-10-26	2.07778	CAT	NOT SPECIFIED	CH64	2021-10-27	no	ND	ND	neg
1765	M	2009-07-20	2021-10-25	12.2639	CAT	MAINE COON	B90	2021-10-27	no	ND	ND	neg
1766	M	2021-07-17	2021-10-26	0.275	CAT	MAINE COON	SS2	2021-10-27	no	ND	ND	neg
1767	MN	2011-02-04	2021-10-25	10.725	CAT	DLH (DOMESTIC LONGHAIR)	M41	2021-10-27	no	ND	ND	neg
1768	M	2011-10-23	2021-10-26	10.0083	CAT	PERSIAN (LONGHAIR)	SK4	2021-10-27	no	ND	ND	neg
1769	M	NOT SPECIFIED	2021-10-25	#VALUE!	CAT	DSH (DOMESTIC SHORTHAIR)	FY6	2021-10-27	no	ND	ND	neg
1770	M	2020-10-27	2021-10-23	0.988889	CAT	NOT SPECIFIED	FY6	2021-10-27	no	ND	ND	neg
1771	F	2020-06-28	2021-10-27	1.33056	CAT	NOT SPECIFIED	EH26	2021-10-27	no	ND	ND	neg
1772	F	2012-04-28	2021-10-25	9.49167	CAT	SIBERIAN	LE11	2021-10-27	no	ND	ND	neg
1773	F	2013-10-27	2021-10-25	7.99444	CAT	DSH (DOMESTIC SHORTHAIR)	CV22	2021-10-27	no	ND	ND	neg
1774	F	NOT SPECIFIED	2021-10-25	#VALUE!	CAT	DSH (DOMESTIC SHORTHAIR)	CM2	2021-10-27	no	ND	ND	neg
1775	M	2021-08-29	2021-10-27	0.161111	CAT	DSH (DOMESTIC SHORTHAIR)	LS15	2021-10-28	no	ND	ND	neg
1776	MN	2021-02-27	2021-10-25	0.661111	CAT	SIBERIAN	EX5	2021-10-28	no	ND	ND	neg
1777	M	2011-07-28	2021-10-27	10.2472	CAT	DSH (DOMESTIC SHORTHAIR)	G61	2021-10-28	no	ND	ND	neg
1778	FN	2019-07-30	2021-10-25	2.23611	CAT	SCOTTISH FOLD	CO3	2021-10-28	no	ND	ND	neg
1779	M	2021-08-29	2021-10-26	0.158333	CAT	DSH (DOMESTIC SHORTHAIR)	NW4	2021-10-28	no	ND	ND	neg
1780	F	2021-02-27	2021-10-26	0.663889	CAT	BRITISH SHORT HAIR	ML5	2021-10-28	no	ND	ND	neg
1781	F	2021-01-28	2021-10-20	0.727778	CAT	RAGDOLL	SW11	2021-10-28	no	ND	ND	neg
1782	MN	2020-07-31	2021-10-25	1.23611	CAT	DSH (DOMESTIC SHORTHAIR)	MK45	2021-10-28	no	ND	ND	neg
1783	M	2013-03-29	2021-10-25	8.57222	CAT	BENGAL	FY6	2021-10-28	no	ND	ND	neg
1784	F	2021-04-29	2021-10-26	0.491667	CAT	DLH (DOMESTIC LONGHAIR)	FY6	2021-10-28	no	ND	ND	neg
1785	M	NOT SPECIFIED	2021-10-26	#VALUE!	CAT	DSH (DOMESTIC SHORTHAIR)	FY6	2021-10-28	no	ND	ND	neg
1786	M	2020-11-28	2021-10-26	0.911111	CAT	BRITISH SHORT HAIR	FY6	2021-10-28	no	ND	ND	neg
1787	MN	2009-10-28	2021-10-26	11.9944	CAT	BENGAL	WD17	2021-10-28	no	ND	ND	neg
1788	FN	2020-12-14	2021-10-27	0.869444	CAT	DSH (DOMESTIC SHORTHAIR)	CV34	2021-10-28	no	ND	ND	neg
1789	F	2020-10-28	2021-10-27	0.997222	CAT	MAINE COON	ML11	2021-10-28	no	ND	ND	neg
1790	MN	2016-10-15	2021-10-27	5.03333	CAT	DSH (DOMESTIC SHORTHAIR)	WV10	2021-10-28	no	ND	ND	neg
1791	M	2021-02-02	2021-10-27	0.736111	CAT	NOT SPECIFIED	EH26	2021-10-28	no	ND	ND	neg
1792	FN	2018-10-29	2021-10-26	2.99167	CAT	BRITISH SHORT HAIR	HU3	2021-10-28	no	ND	ND	neg
1793	F	2021-04-29	2021-10-25	0.488889	CAT	DSH (DOMESTIC SHORTHAIR)	DG6	2021-10-28	no	ND	ND	neg
1794	MN	2019-10-30	2021-10-28	1.99444	CAT	DSH (DOMESTIC SHORTHAIR)	EX5	2021-10-29	no	ND	ND	neg
1795	F	2021-06-30	2021-10-28	0.327778	CAT	DSH (DOMESTIC SHORTHAIR)	LS15	2021-10-29	no	ND	ND	neg
1796	FN	2016-04-01	2021-10-27	5.57222	CAT	RUSSIAN BLUE	CM3	2021-10-29	no	ND	ND	neg
1797	M	2017-09-29	2021-10-28	4.08056	CAT	RAGDOLL	SW14	2021-10-29	no	ND	ND	neg
1798	F	2021-07-30	2021-10-27	0.241667	CAT	BRITISH SHORT HAIR	SE10	2021-10-29	no	ND	ND	neg
1799	FN	2017-10-29	2021-10-28	3.99722	CAT	DLH (DOMESTIC LONGHAIR)	CH64	2021-10-29	no	ND	ND	neg
1800	F	2021-08-06	2021-10-27	0.225	CAT	CHARTREUX	DH8	2021-10-29	no	ND	ND	neg
1801	F	2021-08-06	2021-10-27	0.225	CAT	CHARTREUX	DH8	2021-10-29	no	ND	ND	neg
1802	M	2021-08-06	2021-10-27	0.225	CAT	CHARTREUX	DH8	2021-10-29	no	ND	ND	neg
1803	F	2014-10-29	2021-10-28	6.99722	CAT	RAGDOLL	EH26	2021-10-29	no	ND	ND	neg
1804	M	2020-10-08	2021-10-28	1.05556	CAT	TONKINESE	GU34	2021-10-29	no	ND	ND	neg
1805	NOT SPECIFIED	NOT SPECIFIED	2021-10-26	#VALUE!	CAT	DSH (DOMESTIC SHORTHAIR)	NE46	2021-10-29	no	ND	ND	neg
1806	M	2021-04-30	2021-10-28	0.494444	CAT	SPHINX	LS15	2021-10-29	no	ND	ND	neg
1807	M	NOT SPECIFIED	2021-10-28	#VALUE!	CAT	DSH (DOMESTIC SHORTHAIR)	SL7	2021-11-01	no	ND	ND	neg
1808	F	2017-11-01	2021-10-28	3.99167	CAT	DLH (DOMESTIC LONGHAIR)	FY6	2021-11-01	no	ND	ND	neg
1809	FN	2008-07-03	2021-10-29	13.3222	CAT	DSH (DOMESTIC SHORTHAIR)	CB8	2021-11-01	no	ND	ND	neg
1810	M	2021-07-26	2021-10-29	0.258333	CAT	MAINE COON	S6	2021-11-01	no	ND	ND	neg
1811	NOT SPECIFIED	2021-09-06	2021-10-29	0.147222	CAT	NOT SPECIFIED	DD11	2021-11-01	no	ND	ND	neg
1812	NOT SPECIFIED	2021-09-06	2021-10-20	0.122222	CAT	NOT SPECIFIED	DD11	2021-11-01	no	ND	ND	neg
1813	NOT SPECIFIED	2021-09-06	2021-10-29	0.147222	CAT	NOT SPECIFIED	DD11	2021-11-01	no	ND	ND	neg
1814	NOT SPECIFIED	2021-09-06	2021-10-29	0.147222	CAT	NOT SPECIFIED	DD11	2021-11-01	no	ND	ND	neg
1815	FN	2016-09-02	2021-10-28	5.15556	CAT	DLH (DOMESTIC LONGHAIR)	SE10	2021-11-01	no	ND	ND	neg
1816	MN	2010-10-12	2021-10-28	11.0444	CAT	NOT SPECIFIED	HU18	2021-11-01	no	ND	ND	neg
1817	M	2019-06-01	2021-10-29	2.41111	CAT	MAINE COON	DE21	2021-11-01	no	ND	ND	neg
1818	F	NOT SPECIFIED	2021-10-28	#VALUE!	CAT	DSH (DOMESTIC SHORTHAIR)	SS15	2021-11-01	no	ND	ND	neg
1819	FN	2021-05-16	2021-11-01	0.458333	CAT	NOT SPECIFIED	SG18	2021-11-01	no	ND	ND	neg
1820	M	2019-12-10	2021-11-01	1.89167	CAT	PERSIAN (LONGHAIR)	G61	2021-11-01	no	ND	ND	neg
1821	F	2019-10-09	2021-10-29	2.05556	CAT	DSH (DOMESTIC SHORTHAIR)	BT52	2021-11-01	no	ND	ND	neg
1822	M	2021-04-20	2021-10-28	0.522222	CAT	DSH (DOMESTIC SHORTHAIR)	G73	2021-11-01	no	ND	ND	neg
1823	M	2013-01-24	2021-10-29	8.76389	CAT	DSH (DOMESTIC SHORTHAIR)	E6	2021-11-01	no	ND	ND	neg
1824	M	2011-11-02	2021-10-27	9.98611	CAT	DSH (DOMESTIC SHORTHAIR)	RH20	2021-11-01	no	ND	ND	neg
1825	F	2008-09-01	2021-11-01	13.1667	CAT	DSH (DOMESTIC SHORTHAIR)	G61	2021-11-01	no	ND	ND	neg
1826	MN	NOT SPECIFIED	2021-11-01	#VALUE!	CAT	BRITISH BLUE	WF14	2021-11-02	no	ND	ND	neg
1827	M	2006-04-04	2021-11-01	15.575	CAT	SIAMESE	FY6	2021-11-02	no	ND	ND	neg
1828	M	2017-11-02	2021-11-01	3.99722	CAT	DSH (DOMESTIC SHORTHAIR)	FY6	2021-11-02	no	ND	ND	neg
1829	MN	2020-05-04	2021-11-01	1.49167	CAT	NOT SPECIFIED	EH26	2021-11-02	no	ND	ND	neg
1830	F	2021-07-27	2021-11-01	0.261111	CAT	DSH (DOMESTIC SHORTHAIR)	CH3	2021-11-02	no	ND	ND	neg
1831	FN	2012-11-02	2021-11-01	8.99722	CAT	SIAMESE	CB8	2021-11-02	no	ND	ND	neg
1832	MN	2021-05-11	2021-11-01	0.472222	CAT	DSH (DOMESTIC SHORTHAIR)	CB8	2021-11-02	no	ND	ND	neg
1833	FN	2020-10-03	2021-11-01	1.07778	CAT	DSH (DOMESTIC SHORTHAIR)	CB8	2021-11-02	no	ND	ND	neg
1834	MN	2019-06-05	2021-11-01	2.40556	CAT	SIAMESE	GU7	2021-11-03	yes	pos	yes	pos	0	0	65		65
1835	M	2017-10-04	2021-11-02	4.07778	CAT	RAGDOLL	LS15	2021-11-03	no	ND	ND	neg
1836	M	2016-05-05	2021-11-01	5.48889	CAT	SHORTHAIR BRITISH (PED)	FY6	2021-11-03	no	ND	ND	neg
1837	M	2017-11-03	2021-10-31	3.99444	CAT	DSH (DOMESTIC SHORTHAIR)	FY6	2021-11-03	no	ND	ND	neg
1838	FN	2007-11-04	2021-11-01	13.9917	CAT	DLH (DOMESTIC LONGHAIR)	HU3	2021-11-03	no	ND	ND	neg
1839	MN	2019-09-05	2021-11-01	2.15556	CAT	BRITISH LONG HAIR	KA9	2021-11-03	yes	pos	yes	pos	635	756	635	270	756
1840	FN	2014-08-05	2021-11-02	7.24167	CAT	DSH (DOMESTIC SHORTHAIR)	CB8	2021-11-03	no	ND	ND	neg
1841	M	2016-06-04	2021-11-02	5.41111	CAT	DSH (DOMESTIC SHORTHAIR)	CT4	2021-11-03	no	ND	ND	neg
1842	NOT SPECIFIED	NOT SPECIFIED	2021-11-02	#VALUE!	CAT	NOT SPECIFIED	EH26	2021-11-03	no	ND	ND	neg
1843	M	2013-11-03	2021-12-01	8.07778	CAT	DSH (DOMESTIC SHORTHAIR)	DG11	2021-11-03	no	ND	ND	neg
1844	MN	2007-04-19	2021-11-02	14.5361	CAT	SOMALI	G4	2021-11-03	no	ND	ND	neg
1845	MN	2013-06-03	2021-11-03	8.41667	CAT	DSH (DOMESTIC SHORTHAIR)	SL4	2021-11-04	no	ND	ND	neg
1846	MN	2019-02-05	2021-11-02	2.74167	CAT	DSH (DOMESTIC SHORTHAIR)	E6	2021-11-04	no	ND	ND	neg
1847	M	2021-08-05	2021-11-02	0.241667	CAT	DSH (DOMESTIC SHORTHAIR)	MK41	2021-11-04	no	ND	ND	neg
1848	M	2021-08-05	2021-11-02	0.241667	CAT	DSH (DOMESTIC SHORTHAIR)	MK41	2021-11-04	no	ND	ND	neg
1849	F	2021-08-05	2021-11-02	0.241667	CAT	DSH (DOMESTIC SHORTHAIR)	MK41	2021-11-04	no	ND	ND	neg
1850	F	2021-08-05	2021-11-02	0.241667	CAT	DSH (DOMESTIC SHORTHAIR)	MK41	2021-11-04	no	ND	ND	neg
1851	FN	2011-05-01	2021-11-03	10.5056	CAT	DSH (DOMESTIC SHORTHAIR)	WA7	2021-11-04	no	ND	ND	neg
1852	NOT SPECIFIED	NOT SPECIFIED	2021-11-02	#VALUE!	CAT	NOT SPECIFIED	CT16	2021-11-04	no	ND	ND	neg
1853	M	2014-11-05	2021-11-03	6.99444	CAT	DSH (DOMESTIC SHORTHAIR)	PH33	2021-11-04	no	ND	ND	neg
1854	FN	2019-10-06	2021-11-03	2.075	CAT	MAINE COON	PE27	2021-11-04	no	ND	ND	neg
1855	MN	2021-05-06	2021-11-03	0.491667	CAT	RAGDOLL	BA1	2021-11-04	no	ND	ND	neg
1856	M	2021-05-06	2021-11-02	0.488889	CAT	RAGDOLL	BA1	2021-11-04	no	ND	ND	neg
1857	MN	2016-11-04	2021-11-02	4.99444	CAT	DSH (DOMESTIC SHORTHAIR)	WN7	2021-11-04	no	ND	ND	neg
1858	F	2019-11-05	2021-11-01	1.98889	CAT	DSH (DOMESTIC SHORTHAIR)	FY6	2021-11-04	no	ND	ND	neg
1859	NOT SPECIFIED	2006-11-05	2021-11-02	14.9917	CAT	DSH (DOMESTIC SHORTHAIR)	FY6	2021-11-04	yes	pos	yes	pos	63	111	0	0	111
1860	M	2010-11-05	2021-11-02	10.9917	CAT	SIAMESE	FY6	2021-11-04	no	ND	ND	neg
1861	FN	2013-04-06	2021-10-31	8.56944	CAT	DSH (DOMESTIC SHORTHAIR)	LN1	2021-11-05	no	ND	ND	neg
1862	MN	2020-04-06	2021-11-04	1.57778	CAT	DSH (DOMESTIC SHORTHAIR)	LN1	2021-11-05	no	ND	ND	neg
1863	MN	2021-05-07	2021-11-03	0.488889	CAT	BENGAL	NW1	2021-11-05	no	ND	ND	neg
1864	M	NOT SPECIFIED	2021-11-04	#VALUE!	CAT	RAGDOLL	FY6	2021-11-05	no	ND	ND	neg
1865	NOT SPECIFIED	NOT SPECIFIED	2021-11-04	#VALUE!	CAT	SCOTTISH FOLD	FY6	2021-11-05	no	ND	ND	neg
1866	MN	2019-03-08	2021-11-04	2.65556	CAT	NOT SPECIFIED	CB8	2021-11-05	no	ND	ND	neg
1867	FN	2019-11-06	2021-11-03	1.99167	CAT	DSH (DOMESTIC SHORTHAIR)	E11	2021-11-05	no	ND	ND	neg
1868	F	2021-05-07	2021-11-03	0.488889	CAT	DSH (DOMESTIC SHORTHAIR)	WA9	2021-11-05	no	ND	ND	neg
1869	FN	2018-11-06	2021-11-04	2.99444	CAT	SHORTHAIR BRITISH (PED)	PA3	2021-11-05	no	ND	ND	neg
1870	MN	2011-11-06	2021-11-04	9.99444	CAT	DSH (DOMESTIC SHORTHAIR)	EN8	2021-11-05	no	ND	ND	neg
1871	MN	2020-03-15	2021-11-04	1.63611	CAT	DSH (DOMESTIC SHORTHAIR)	E16	2021-11-08	no	ND	ND	neg
1872	M	2020-03-10	2021-11-04	1.65	CAT	BURMESE	RH15	2021-11-08	no	ND	ND	neg
1873	MN	2021-04-06	2021-11-05	0.580556	CAT	RUSSIAN BLUE	DA15	2021-11-08	no	ND	ND	neg
1874	F	2016-11-05	2021-11-05	5	CAT	DSH (DOMESTIC SHORTHAIR)	E6	2021-11-08	yes	pos	yes	pos	0	200	0	0	200
1875	MN	2020-07-10	2021-11-05	1.31944	CAT	DSH (DOMESTIC SHORTHAIR)	SL4	2021-11-08	no	ND	ND	neg
1876	MN	NOT SPECIFIED	2021-11-04	#VALUE!	CAT	DSH (DOMESTIC SHORTHAIR)	IP14	2021-11-08	no	ND	ND	neg
1877	MN	NOT SPECIFIED	2021-11-04	#VALUE!	CAT	DSH (DOMESTIC SHORTHAIR)	CH66	2021-11-08	no	ND	ND	neg
1878	FN	2020-07-24	2021-11-05	1.28056	CAT	DSH (DOMESTIC SHORTHAIR)	JE2	2021-11-08	no	ND	ND	neg
1879	MN	2020-01-09	2021-11-07	1.82778	CAT	RUSSIAN BLUE	NW4	2021-11-08	yes	pos	yes	pos	120	156	0	0	156
1880	MN	2017-11-08	2021-11-05	3.99167	CAT	SIAMESE	CB8	2021-11-08	no	ND	ND	neg
1881	MN	2021-05-10	2021-11-07	0.491667	CAT	MAINE COON	CB8	2021-11-08	no	ND	ND	neg
1882	F	2021-04-01	2021-11-05	0.594444	CAT	RUSSIAN BLUE	SW1	2021-11-08	no	ND	ND	neg
1883	MN	2020-11-08	2021-11-05	0.991667	CAT	RAGDOLL	EH26	2021-11-08	no	ND	ND	neg
1884	FN	2019-11-09	2021-11-05	1.98889	CAT	DSH (DOMESTIC SHORTHAIR)	EX5	2021-11-08	no	ND	ND	neg
1885	F	2018-04-10	2021-11-05	3.56944	CAT	DLH (DOMESTIC LONGHAIR)	LS15	2021-11-08	no	ND	ND	neg
1886	M	2018-02-10	2021-11-08	3.74444	CAT	DSH (DOMESTIC SHORTHAIR)	S70	2021-11-09	no	ND	ND	neg
1887	F	2015-11-10	2021-11-07	5.99167	CAT	DSH (DOMESTIC SHORTHAIR)	DG1	2021-11-09	no	ND	ND	neg
1888	MN	2015-04-22	2021-11-05	6.53611	CAT	SHORTHAIR BRITISH (PED)	NR25	2021-11-09	no	ND	ND	neg
1889	MN	2021-04-26	2021-11-05	0.525	CAT	ABYSSINIAN	CT4	2021-11-09	no	ND	ND	neg
1890	FN	2021-03-11	2021-11-05	0.65	CAT	DSH (DOMESTIC SHORTHAIR)	SK3	2021-11-09	no	ND	ND	neg
1891	NOT SPECIFIED	2019-11-10	2021-11-08	1.99444	CAT	DSH (DOMESTIC SHORTHAIR)	EN3	2021-11-09	no	ND	ND	neg
1892	F	2011-01-28	2021-11-08	10.7778	CAT	DSH (DOMESTIC SHORTHAIR)	G61	2021-11-09	no	ND	ND	neg
1893	F	NOT SPECIFIED	2021-11-09	#VALUE!	CAT	DLH (DOMESTIC LONGHAIR)	BD21	2021-11-10	no	ND	ND	neg
1894	MN	2011-11-11	2021-11-09	9.99444	CAT	DLH (DOMESTIC LONGHAIR)	CB8	2021-11-10	no	ND	ND	neg
1895	FN	2021-03-12	2021-11-09	0.658333	CAT	SIAMESE	HD5	2021-11-10	no	ND	ND	neg
1896	MN	2020-05-12	2021-11-09	1.49167	CAT	SIAMESE	HD5	2021-11-10	no	ND	ND	neg
1897	FN	2016-06-11	2021-11-09	5.41111	CAT	MAINE COON	SE3	2021-11-10	no	ND	ND	neg
1898	F	2021-04-11	2021-11-08	0.575	CAT	DSH (DOMESTIC SHORTHAIR)	WD24	2021-11-10	no	ND	ND	neg
1899	M	2020-11-10	2021-11-09	0.997222	CAT	DSH (DOMESTIC SHORTHAIR)	CV4	2021-11-10	no	ND	ND	neg
1900	MN	2018-11-12	2021-11-10	2.99444	CAT	SIBERIAN	EX5	2021-11-11	no	ND	ND	neg
1901	NOT SPECIFIED	NOT SPECIFIED	2021-11-10	#VALUE!	CAT	NOT SPECIFIED	EX5	2021-11-11	no	ND	ND	neg
1902	M	2018-11-13	2021-11-11	2.99444	CAT	DSH (DOMESTIC SHORTHAIR)	G61	2021-11-11	no	ND	ND	neg
1903	F	2021-02-19	2021-11-09	0.722222	CAT	RAGDOLL	NR7	2021-11-11	no	ND	ND	neg
1904	M	2012-06-09	2021-11-08	9.41389	CAT	DSH (DOMESTIC SHORTHAIR)	E6	2021-11-11	no	ND	ND	neg
1905	M	2012-09-07	2021-11-10	9.175	CAT	DSH (DOMESTIC SHORTHAIR)	WA7	2021-11-11	no	ND	ND	neg
1906	FN	2009-11-11	2021-11-09	11.9944	CAT	DSH (DOMESTIC SHORTHAIR)	HP9	2021-11-11	no	ND	ND	neg
1907	MN	2021-05-13	2021-11-10	0.491667	CAT	MAINE COON	CB8	2021-11-11	no	ND	ND	neg
1908	MN	2018-01-01	2021-11-10	3.85833	CAT	DSH (DOMESTIC SHORTHAIR)	PR8	2021-11-11	no	ND	ND	neg
1909	MN	2011-11-12	2021-11-10	9.99444	CAT	DSH (DOMESTIC SHORTHAIR)	CF32	2021-11-11	no	ND	ND	neg
1910	FN	2013-11-11	2021-11-10	7.99722	CAT	DSH (DOMESTIC SHORTHAIR)	CF32	2021-11-11	no	ND	ND	neg
1911	F	2021-05-16	2021-11-11	0.486111	CAT	RAGDOLL	L31	2021-11-12	yes	pos	yes	pos	634	734	5394	1863	5394
1912	MN	2011-11-13	2021-11-11	9.99444	CAT	DSH (DOMESTIC SHORTHAIR)	KY15	2021-11-12	no	ND	ND	neg
1913	MN	2019-05-05	2021-11-11	2.51667	CAT	DSH (DOMESTIC SHORTHAIR)	TN30	2021-11-12	no	ND	ND	neg
1914	M	2021-07-05	2021-11-12	0.352778	CAT	SHORTHAIR BRITISH (PED)	LS27	2021-11-15	no	ND	ND	neg
1915	F	2020-08-16	2021-11-11	1.23611	CAT	DSH (DOMESTIC SHORTHAIR)	PE7	2021-11-15	no	ND	ND	neg
1916	F	2021-02-15	2021-11-05	0.722222	CAT	BENGAL	PE7	2021-11-15	no	ND	ND	neg
1917	MN	2018-11-16	2021-11-11	2.98611	CAT	EGYPTIAN MAU	KY11	2021-11-15	no	ND	ND	neg
1918	FN	NOT SPECIFIED	2021-11-09	#VALUE!	CAT	DLH (DOMESTIC LONGHAIR)	BR5	2021-11-15	no	ND	ND	neg
1919	MN	NOT SPECIFIED	2021-11-10	#VALUE!	CAT	DLH (DOMESTIC LONGHAIR)	BR5	2021-11-15	no	ND	ND	neg
1920	MN	NOT SPECIFIED	2021-11-09	#VALUE!	CAT	DLH (DOMESTIC LONGHAIR)	BR5	2021-11-15	no	ND	ND	neg
1921	MN	NOT SPECIFIED	2021-11-09	#VALUE!	CAT	DLH (DOMESTIC LONGHAIR)	BR5	2021-11-15	no	ND	ND	neg
1922	FN	2019-11-16	2021-11-10	1.98333	CAT	DLH (DOMESTIC LONGHAIR)	JE2	2021-11-15	no	ND	ND	neg
1923	F	2018-11-16	2021-11-12	2.98889	CAT	DSH (DOMESTIC SHORTHAIR)	HR2	2021-11-15	yes	pos	yes	pos	74	79	872	95	872
1924	F	2019-07-19	2021-11-15	2.32222	CAT	SHORTHAIR BRITISH (PED)	B92	2021-11-16	no	ND	ND	neg
1925	MN	2020-11-16	2021-11-14	0.994444	CAT	DSH (DOMESTIC SHORTHAIR)	SW14	2021-11-16	no	ND	ND	neg
1926	MN	2011-11-17	2021-11-15	9.99444	CAT	DSH (DOMESTIC SHORTHAIR)	EH9	2021-11-16	no	ND	ND	neg
1927	MN	2006-11-17	2021-11-15	14.9944	CAT	DSH (DOMESTIC SHORTHAIR)	HX6	2021-11-16	no	ND	ND	neg
1928	FN	2021-04-17	2021-11-11	0.566667	CAT	DSH (DOMESTIC SHORTHAIR)	WF14	2021-11-16	no	ND	ND	neg
1929	FN	2010-07-19	2021-11-13	11.3167	CAT	DSH (DOMESTIC SHORTHAIR)	CB8	2021-11-16	no	ND	ND	neg
1930	F	2021-06-17	2021-11-12	0.402778	CAT	MAINE COON	WD24	2021-11-16	no	ND	ND	neg
1931	NOT SPECIFIED	2021-05-28	2021-11-14	0.461111	CAT	SHORTHAIR BRITISH (PED)	SE12	2021-11-17	no	ND	ND	neg
1932	MN	2020-03-20	2021-11-17	1.65833	CAT	BENGAL	NW11	2021-11-18	no	ND	ND	neg
1933	MN	2012-01-14	2021-11-17	9.84167	CAT	NOT SPECIFIED	WA7	2021-11-18	no	ND	ND	neg
1934	F	2019-11-19	2021-11-17	1.99444	CAT	RAGDOLL	WD24	2021-11-18	no	ND	ND	neg
1935	FN	2018-05-21	2021-11-17	3.48889	CAT	RAGDOLL	NW11	2021-11-18	no	ND	ND	neg
1936	MN	2020-04-19	2021-11-17	1.57778	CAT	DSH (DOMESTIC SHORTHAIR)	CB8	2021-11-18	no	ND	ND	neg
1937	MN	2015-04-05	2021-11-16	6.61389	CAT	DSH (DOMESTIC SHORTHAIR)	SK8	2021-11-18	no	ND	ND	neg
1938	M	2014-11-19	2021-11-10	6.975	CAT	SHORTHAIR BRITISH (PED)	SG5	2021-11-18	no	ND	ND	neg
1939	M	2021-09-03	2021-11-16	0.202778	CAT	RAGDOLL	NG11	2021-11-19	no	ND	ND	neg
1940	F	2020-07-21	2021-11-18	1.325	CAT	TOYGER	TS4	2021-11-19	no	ND	ND	neg
1941	MN	2021-02-19	2021-11-16	0.741667	CAT	PERSIAN (LONGHAIR)	BA1	2021-11-19	no	ND	ND	neg
1942	M	2013-11-19	2021-11-18	7.99722	CAT	DSH (DOMESTIC SHORTHAIR)	CH1	2021-11-19	no	neg	no	neg	0	0	0	0	0
1943	FN	NOT SPECIFIED	2021-11-17	#VALUE!	CAT	DSH (DOMESTIC SHORTHAIR)	TN30	2021-11-19	no	ND	ND	neg
1944	MN	NOT SPECIFIED	2021-11-18	#VALUE!	CAT	DSH (DOMESTIC SHORTHAIR)	TN30	2021-11-19	no	ND	ND	neg
1945	MN	NOT SPECIFIED	2021-11-17	#VALUE!	CAT	DSH (DOMESTIC SHORTHAIR)	TN30	2021-11-19	no	ND	ND	neg
1946	MN	2018-11-20	2021-11-18	2.99444	CAT	BURMESE	WD24	2021-11-19	yes	pos	yes	pos	994	686	1703	840	1703
1947	F	2021-07-21	2021-11-18	0.325	CAT	RAGDOLL	WD24	2021-11-19	no	ND	ND	neg
1948	F	2020-03-30	2021-11-19	1.63611	CAT	RAGDOLL	OX2	2021-11-22	no	ND	ND	neg
1949	NOT SPECIFIED	NOT SPECIFIED	2021-11-18	#VALUE!	CAT	NOT SPECIFIED	PH21	2021-11-22	no	ND	ND	neg
1950	MN	2021-04-23	2021-11-19	0.572222	CAT	DSH (DOMESTIC SHORTHAIR)	CH3	2021-11-22	no	ND	ND	neg
1951	FN	2020-11-22	2021-11-21	0.997222	CAT	MAINE COON	CB8	2021-11-22	no	ND	ND	neg
1952	M	2019-11-23	2021-11-19	1.98889	CAT	NEBELUNG	WD24	2021-11-22	no	ND	ND	neg
1953	FN	2018-07-04	2021-11-21	3.38056	CAT	DLH (DOMESTIC LONGHAIR)	PE28	2021-11-22	no	ND	ND	neg
1954	MN	2020-05-21	2021-11-18	1.49167	CAT	DSH (DOMESTIC SHORTHAIR)	KT18	2021-11-22	no	ND	ND	neg
1955	M	2016-03-24	2021-11-21	5.65833	CAT	DSH (DOMESTIC SHORTHAIR)	FY6	2021-11-22	no	ND	ND	neg
1956	M	2015-11-23	2021-11-19	5.98889	CAT	DSH (DOMESTIC SHORTHAIR)	CH1	2021-11-22	no	ND	ND	neg
1957	FN	2008-11-22	2021-11-21	12.9972	CAT	DSH (DOMESTIC SHORTHAIR)	EX5	2021-11-22	no	ND	ND	neg
1958	MN	2020-07-25	2021-11-19	1.31667	CAT	RUSSIAN BLUE	WD24	2021-11-24	no	ND	ND	neg
1959	M	2021-07-13	2021-11-19	0.35	CAT	DSH (DOMESTIC SHORTHAIR)	WD24	2021-11-23	no	ND	ND	neg
1960	FN	2021-05-25	2021-11-20	0.486111	CAT	DSH (DOMESTIC SHORTHAIR)	LN1	2021-11-23	no	ND	ND	neg
1961	MN	2021-05-25	2021-11-20	0.486111	CAT	DSH (DOMESTIC SHORTHAIR)	LN1	2021-11-23	no	ND	ND	neg
1962	MN	2020-12-24	2021-11-22	0.911111	CAT	DLH (DOMESTIC LONGHAIR)	CB8	2021-11-23	no	ND	ND	neg
1963	MN	2010-11-24	2021-11-22	10.9944	CAT	NORWEGIAN FOREST	EX5	2021-11-23	no	ND	ND	neg
1964	M	NOT SPECIFIED	2021-11-22	#VALUE!	CAT	DSH (DOMESTIC SHORTHAIR)	PH21	2021-11-23	no	ND	ND	neg
1965	MN	2020-11-23	2021-11-22	0.997222	CAT	RAGDOLL	CB3	2021-11-23	no	ND	ND	neg
1966	FN	2020-01-07	2021-11-23	1.87778	CAT	DSH (DOMESTIC SHORTHAIR)	WV3	2021-11-24	no	ND	ND	neg
1967	MN	2021-04-28	2021-11-23	0.569444	CAT	REX	E18	2021-11-24	no	ND	ND	neg
1968	NOT SPECIFIED	2007-03-07	2021-11-22	14.7083	CAT	BIRMAN	KT19	2021-11-24	no	ND	ND	neg
1969	MN	2018-11-25	2021-11-23	2.99444	CAT	DSH (DOMESTIC SHORTHAIR)	CH64	2021-11-24	no	ND	ND	neg
1970	M	2020-11-24	2021-11-22	0.994444	CAT	DLH (DOMESTIC LONGHAIR)	NR28	2021-11-24	no	ND	ND	neg
1971	NOT SPECIFIED	2021-01-24	2021-11-22	0.827778	CAT	SHORTHAIR BRITISH (PED)	KA19	2021-11-24	no	ND	ND	neg
1972	FN	2018-11-26	2021-11-23	2.99167	CAT	DSH (DOMESTIC SHORTHAIR)	CV32	2021-11-25	no	ND	ND	neg
1973	F	2021-01-15	2021-11-19	0.844444	CAT	RUSSIAN BLUE	SE10	2021-11-25	no	ND	ND	neg
1974	M	2018-12-27	2021-11-20	2.89722	CAT	MAINE COON	BT39	2021-11-25	no	ND	ND	neg
1975	M	2018-11-01	2021-11-23	3.06111	CAT	BENGAL	SO32	2021-11-25	no	ND	ND	neg
1976	F	2021-07-27	2021-11-24	0.325	CAT	DSH (DOMESTIC SHORTHAIR)	BL9	2021-11-25	no	ND	ND	neg
1977	MN	2021-04-26	2021-11-23	0.575	CAT	DSH (DOMESTIC SHORTHAIR)	YO30	2021-11-25	no	ND	ND	neg
1978	MN	2008-05-27	2021-11-24	13.4917	CAT	DSH (DOMESTIC SHORTHAIR)	CB8	2021-11-25	no	ND	ND	neg
1979	FN	2017-01-25	2021-11-22	4.825	CAT	DSH (DOMESTIC SHORTHAIR)	JE2	2021-11-25	no	ND	ND	neg
1980	FN	2020-03-27	2021-11-22	1.65278	CAT	DLH (DOMESTIC LONGHAIR)	CV4	2021-11-25	no	ND	ND	neg
1981	M	2015-11-26	2021-11-24	5.99444	CAT	DSH (DOMESTIC SHORTHAIR)	CV31	2021-11-25	no	ND	ND	neg
1982	MN	2018-06-28	2021-11-25	3.40833	CAT	BURMESE	CT4	2021-11-26	no	ND	ND	neg
1983	M	2020-10-19	2021-11-24	1.09722	CAT	DSH (DOMESTIC SHORTHAIR)	SE10	2021-11-26	no	ND	ND	neg
1984	M	NOT SPECIFIED	2021-11-25	#VALUE!	CAT	DSH (DOMESTIC SHORTHAIR)	LL11	2021-11-26	no	ND	ND	neg
1985	F	NOT SPECIFIED	2021-11-25	#VALUE!	CAT	NOT SPECIFIED	LL29	2021-11-26	no	ND	ND	neg
1986	MN	2007-11-16	2021-11-25	14.025	CAT	DSH (DOMESTIC SHORTHAIR)	S6	2021-11-26	no	ND	ND	neg
1987	FN	2010-09-28	2021-11-25	11.1583	CAT	SHORTHAIR BRITISH (PED)	EH26	2021-11-26	no	ND	ND	neg
1988	FN	2018-10-28	2021-11-25	3.075	CAT	RAGDOLL	EH26	2021-11-26	no	ND	ND	neg
1989	NOT SPECIFIED	2021-08-21	2021-11-24	0.258333	CAT	DSH (DOMESTIC SHORTHAIR)	WD24	2021-11-26	no	ND	ND	neg
1990	MN	2020-11-26	2021-11-24	0.994444	CAT	DSH (DOMESTIC SHORTHAIR)	WD24	2021-11-26	no	ND	ND	neg
1991	FN	2009-11-26	2021-11-26	12	CAT	DSH (DOMESTIC SHORTHAIR)	CB8	2021-11-26	no	ND	ND	neg
1992	MN	2010-11-19	2021-11-28	11.025	CAT	DSH (DOMESTIC SHORTHAIR)	NW3	2021-11-29	no	ND	ND	neg
1993	M	2020-09-03	2021-11-23	1.22222	CAT	NORWEGIAN FOREST	CV34	2021-11-29	no	ND	ND	neg
1994	MN	2020-05-31	2021-11-25	1.48611	CAT	SIBERIAN	SL7	2021-11-29	no	ND	ND	neg
1995	M	NOT SPECIFIED	2021-11-26	#VALUE!	CAT	RAGAMUFFIN	PE22	2021-11-29	no	ND	ND	neg
1996	MN	2005-09-30	2021-11-26	16.1556	CAT	DSH (DOMESTIC SHORTHAIR)	NR12	2021-11-29	no	ND	ND	neg
1997	FN	2014-11-30	2021-11-25	6.98611	CAT	DSH (DOMESTIC SHORTHAIR)	WD24	2021-11-29	no	ND	ND	neg
1998	FN	2016-11-29	2021-11-25	4.98889	CAT	DOMESTIC MEDIUM HAIR	WD24	2021-11-29	no	ND	ND	neg
1999	MN	2020-07-02	2021-11-26	1.4	CAT	BRITISH SHORT HAIR	SN15	2021-11-29	no	ND	ND	neg
[truncated: 310 more rows]
